# Supplementary material for: SOX10 regulates multiple genes to direct eumelanin versus pheomelanin production in domestic rock pigeon
Source: Pigment Cell Melanoma Res. 2019 Mar 21;32(5):634–42. doi: 10.1111/pcmr.12778 (PMC6850303; doi:10.1111/pcmr.12778)
Supplement: Supplementary file 1 [file PCMR-32-634-s001.xlsx]

## Sheet: Sheet1
Phenotypic and genotypic information for pigeons used for melanin quantification and RNA-seq.
RNAseq_ID	Color_Phenotype	Pattern_Phenotype	Sex	E (Sox10) genotype (Domyan et al. 2014)	B (Tyrp1) genotype (Domyan et al. 2014)	C (Ndp) genotype (Vickrey et al. 2018)
WT1	blue	bar	male	homozygous wt	homozygous wt	homozygous bar
WT2	blue	check	male	homozygous wt	homozygous wt	homozygous check
WT3	blue	bar	female	homozygous wt	hemizygous wt	homozygous bar
WT4	blue	check	female	homozygous wt	hemizygous wt	heterozygous
Rec_Red1	recessive_red	ND	male	homozygous e2	heterozygous ash-red	heterozygous
Rec_Red2 (excluded after genotyping error discovered)	recessive_red (incorrect)	ND	female	homozygous wt	hemizygous ash-red	heterozygous
Rec_Red3	recessive_red	ND	female	homozygous e2	hemizygous wt	homozygous bar
Rec_Red4	recessive_red	ND	male	homozygous e2	heterozygous ash-red	heterozygous
		ND = not determined due to epistatic interaction of recessive red over check pattern locus
