# Supplementary material for: SOX10 regulates multiple genes to direct eumelanin versus pheomelanin production in domestic rock pigeon
Source: Pigment Cell Melanoma Res. 2019 Mar 21;32(5):634–42. doi: 10.1111/pcmr.12778 (PMC6850303; doi:10.1111/pcmr.12778)
Supplement: Supplementary file 2 [file PCMR-32-634-s002.xlsx]

## Sheet: Sheet1
Primers used for qRT-PCR
Target	Left Primer	Right Primer
Tyrp1	cctgcacacatttacagatgc	caataggggcattctccagt
Slc24a5	tgttcttgtatggatggtgacaa	agtaacgtcagacccattactgatt
Nr4a3	tgtttgtactaagactctccatcagg	aagcacaagtccattgcaga
Pmel	gcgtggaaaattcgtctatgtc	gcggtaatggtagacgacaac
Kiaa1107	ggaagaatctccccagcaat	aaaaacctgtattcactagttctcagc
Gatm	gccaatgagacatcaattcaga	gcatggcgaatgttcactt
Loc 102092658	tggtagaagaatgtaagcctgatg	tggaatgttgcttgttcttcc
Gmpr	ggatgtccaggatggtgagt	cattcaggaggtgttgctga
Ncald	atgggaacggctacatcagt	ctcgtcttctggcatcttca
Hpgd5	ggacactttcttgggggataa	agtagaaatcagcccacgtca
Flt3	gaccgaccatattatgctacaaaaa	aaggtctttttctggagtcaagg
Beta-actin	cccaaagccaacagagagaa	accagaggcatacagggaca
