# Supplementary material for: SOX10 regulates multiple genes to direct eumelanin versus pheomelanin production in domestic rock pigeon
Source: Pigment Cell Melanoma Res. 2019 Mar 21;32(5):634–42. doi: 10.1111/pcmr.12778 (PMC6850303; doi:10.1111/pcmr.12778)
Supplement: Supplementary file 3 [file PCMR-32-634-s003.xlsx]

## Sheet: DataTable_no2
Raw counts for each gene for each sample and DESeq2 Results
	Raw Counts							DESeq2 Results
Gene	REC_RED1	REC_RED3	REC_RED4	WT1	WT2	WT3	WT4	baseMean	log2FoldChange	lfcSE	stat	pvalue	padj
A1CF	0	1	0	4	0	1	5	1.5017	-2.85548	2.08945	-1.36662	0.171745	NA
A4GNT	0	0	0	0	0	0	0	0	NA	NA	NA	NA	NA
AAAS	517	721	575	545	378	527	412	515.96	0.243184	0.148125	1.64175	0.100642	0.916882
AACS	1910	1840	1347	1904	1648	2331	1430	1770.11	-0.229876	0.205538	-1.11841	0.263392	0.999993
AADAC	45	30	37	14	30	55	21	33.1056	0.217404	0.508679	0.427391	0.669095	0.999993
AADACL4	3	2	6	3	1	6	3	3.31103	0.137855	1.0749	0.128249	0.897952	0.999993
AADAT	160	194	164	140	97	260	243	174.986	-0.185546	0.268924	-0.689958	0.49022	0.999993
AAED1	618	300	580	620	369	270	287	440.624	0.262281	0.373786	0.701688	0.482874	0.999993
AAGAB	2280	3059	2328	2151	1713	2771	2546	2365.55	0.0309003	0.118654	0.260423	0.794537	0.999993
AAK1	430	588	583	612	407	743	683	568.773	-0.305805	0.151449	-2.01919	0.0434671	0.65888
AAMDC	735	815	948	717	497	1004	776	770.141	0.0600985	0.170266	0.352968	0.724112	0.999993
AAMP	1002	1185	1024	979	738	1181	913	989.042	0.0500232	0.116613	0.428966	0.667948	0.999993
AANAT	12	16	13	12	4	10	9	10.4618	0.54313	0.593213	0.915575	0.35989	0.999993
AAR2	406	536	448	404	371	539	516	455.174	-0.111964	0.150933	-0.741808	0.458203	0.999993
AARS2	543	760	610	615	446	788	661	620.31	-0.0958445	0.129017	-0.742883	0.457553	0.999993
AASDH	626	640	457	511	357	559	443	505.918	0.184023	0.170243	1.08094	0.279722	0.999993
AASDHPPT	125	129	105	107	99	138	174	124.542	-0.232379	0.246703	-0.941939	0.346224	0.999993
AASS	1304	520	1475	364	670	1392	1588	1042.26	0.085638	0.64877	0.132001	0.894984	0.999993
AATF	548	765	576	641	429	767	583	603.553	-0.0613019	0.132833	-0.461495	0.644443	0.999993
ABAT	629	822	623	582	371	739	545	600.622	0.19699	0.144652	1.36182	0.173255	0.999993
ABCA1	1106	677	1202	1102	672	951	1038	962.197	0.00170901	0.249517	0.00684928	0.994535	0.999993
ABCA12	5437	4794	5742	4132	3498	6640	7357	5306.06	-0.106502	0.22331	-0.476922	0.633417	0.999993
ABCA13	3	1	1	11	10	5	50	11.848	-3.602	1.06323	-3.38779	0.000704571	0.0423022
ABCA3	843	861	904	925	637	910	816	835.295	-0.0315014	0.137183	-0.22963	0.818379	0.999993
ABCA4	22	44	37	17	15	25	21	25.02	0.679975	0.408936	1.66279	0.0963538	0.901927
ABCA5	171	188	165	173	124	198	130	162.106	0.0452202	0.197822	0.22859	0.819187	0.999993
ABCB10	1361	1752	1526	1380	936	1638	1586	1426.08	0.0472979	0.1213	0.389924	0.696593	0.999993
ABCB11	10	15	23	11	9	10	8	12.1303	0.617747	0.586195	1.05382	0.291963	0.999993
ABCB5	13	27	8	54	12	138	254	69.2839	-2.91712	0.709229	-4.11309	3.90406e-05	0.00415691
ABCB6	258	305	353	292	177	352	207	272.181	0.150132	0.211337	0.710388	0.477463	0.999993
ABCB7	766	1034	880	968	501	1135	1012	876.415	-0.112956	0.167573	-0.674071	0.500266	0.999993
ABCB8	342	444	352	350	266	367	327	345.121	0.0816675	0.137005	0.596091	0.551114	0.999993
ABCB9	254	294	277	343	227	390	349	301.279	-0.360163	0.145446	-2.47627	0.0132762	0.351422
ABCC1	2408	1805	1904	1735	1019	2111	1779	1793.86	0.225621	0.198944	1.13409	0.256757	0.999993
ABCC10	429	555	474	502	422	549	519	489.618	-0.169581	0.132641	-1.27849	0.201075	0.999993
ABCC2	9	6	8	3	7	8	8	7.08279	0.116081	0.756551	0.153434	0.878056	0.999993
ABCC3	2380	2023	1756	2085	1407	2964	2261	2094.33	-0.166078	0.189526	-0.876281	0.380877	0.999993
ABCC4	1377	1659	1367	1620	860	1392	1309	1343.6	0.0704421	0.141404	0.498162	0.61837	0.999993
ABCC5	1194	1415	1058	1492	722	904	1034	1099.43	0.115696	0.206509	0.560246	0.575312	0.999993
ABCC6	65	60	55	78	36	72	60	59.7986	-0.126249	0.290905	-0.433987	0.664298	0.999993
ABCC8	16	52	53	68	20	15	28	35.0348	0.151392	0.582728	0.259799	0.795019	0.999993
ABCC9	37	67	58	79	33	33	32	47.5291	0.144549	0.415026	0.34829	0.727623	0.999993
ABCD2	122	209	140	316	167	256	210	200.492	-0.728618	0.218003	-3.34224	0.000831042	0.0486106
ABCD3	9279	8723	7681	5598	4403	8732	10213	7659.89	0.155964	0.225383	0.691994	0.488941	0.999993
ABCD4	302	478	359	333	347	595	367	391.983	-0.249057	0.211419	-1.17802	0.238787	0.999993
ABCE1	10727	11747	9657	8763	6588	14017	12676	10385.9	-0.0657954	0.180028	-0.365474	0.714758	0.999993
ABCF2	2430	3021	2629	2584	1872	2884	2261	2490.31	0.0445251	0.10482	0.424775	0.671001	0.999993
ABCF3	801	998	915	877	663	961	769	844.944	0.0208575	0.121662	0.171438	0.863879	0.999993
ABCG1	36	67	67	71	43	35	53	52.6835	0.0117063	0.368681	0.0317517	0.97467	0.999993
ABCG2	60	42	39	29	15	22	27	32.8735	0.925395	0.396923	2.33142	0.0197312	0.443025
ABCG4	18	35	34	43	25	27	17	28.1675	-0.0998035	0.456244	-0.21875	0.826845	0.999993
ABCG5	48	78	58	24	28	59	60	49.1349	0.400721	0.375556	1.06701	0.285968	0.999993
ABCG8	0	0	0	0	0	0	0	0	NA	NA	NA	NA	NA
ABHD10	457	417	343	311	282	465	409	379.562	0.0401507	0.198543	0.202226	0.83974	0.999993
ABHD11	268	373	347	409	270	309	253	316.145	-0.0550634	0.210493	-0.261592	0.793636	0.999993
ABHD12	1354	2118	1419	1467	1078	1541	1314	1442.3	0.130582	0.134012	0.974406	0.329855	0.999993
ABHD12B	796	1023	895	895	748	999	988	899.032	-0.136548	0.120929	-1.12916	0.258831	0.999993
ABHD13	578	693	512	462	411	589	670	552.154	0.0312201	0.174472	0.17894	0.857985	0.999993
ABHD14A	342	433	385	206	491	584	233	386.447	-0.148136	0.372587	-0.397589	0.690934	0.999993
ABHD15	56	60	57	69	39	61	53	55.6923	-0.0548984	0.276404	-0.198616	0.842563	0.999993
ABHD17A	1399	2481	1710	1585	1373	2038	1518	1697.62	0.0443783	0.162566	0.272986	0.784864	0.999993
ABHD17B	450	296	444	443	355	301	384	386.479	-0.0231408	0.27417	-0.0844032	0.932736	0.999993
ABHD17C	757	503	575	387	340	611	656	541.96	0.218548	0.257524	0.848651	0.396076	0.999993
ABHD2	1140	2111	1554	2537	1608	2266	2928	1998.25	-0.683471	0.183717	-3.72024	0.000199034	0.0159567
ABHD3	993	1148	920	964	576	982	996	921.818	0.1071	0.135566	0.790018	0.429517	0.999993
ABHD5	860	1132	621	705	403	926	1088	794.851	0.0585305	0.248973	0.235088	0.814141	0.999993
ABHD6	47	82	71	129	77	113	66	82.9737	-0.665427	0.300454	-2.21474	0.0267778	0.528406
ABHD8	41	38	37	50	46	61	34	44.1249	-0.42938	0.34512	-1.24415	0.213446	0.999993
ABI1	3422	4029	3290	3195	2292	4111	3711	3375.26	-0.00221314	0.122339	-0.0180903	0.985567	0.999993
ABI2	515	689	621	718	378	609	607	580.05	-0.0394922	0.15507	-0.254673	0.798976	0.999993
ABI3	5	6	9	8	5	10	6	6.89679	-0.22231	0.724935	-0.306661	0.759101	0.999993
ABI3BP	75	22	27	34	26	109	30	45.3421	-0.25533	0.594449	-0.429523	0.667543	0.999993
ABL1	1739	2018	1974	1873	1278	1977	1857	1792.07	0.0164063	0.10736	0.152815	0.878544	0.999993
ABL2	265	384	327	418	231	416	352	335.354	-0.237192	0.158734	-1.49428	0.135103	0.97915
ABLIM1	644	334	569	378	301	765	442	484.782	0.0858586	0.311244	0.275856	0.782658	0.999993
ABLIM2	30	75	31	12	34	29	32	34.0944	0.536502	0.508416	1.05524	0.291315	0.999993
ABR	809	1678	928	1195	911	1320	1103	1112.74	-0.151955	0.190527	-0.797553	0.42513	0.999993
ABRA	0	1	2	3	1	1	2	1.41371	-0.937228	1.64778	-0.568782	0.569504	NA
ABRACL	1134	1503	1213	1502	910	937	933	1150.27	0.117459	0.205879	0.570524	0.568322	0.999993
ABT1	2425	2263	1603	1491	1227	1855	1567	1752.94	0.337793	0.179967	1.87697	0.0605226	0.764469
ABTB1	418	463	490	454	332	492	415	433.364	-0.00489586	0.143648	-0.0340825	0.972811	0.999993
ABTB2	1001	993	1064	1042	765	1320	1035	1020.55	-0.130648	0.143151	-0.912656	0.361423	0.999993
ACAA1	1832	1593	1867	1175	1262	2267	1805	1670.76	0.0209357	0.21838	0.095868	0.923625	0.999993
ACAA2	1360	2094	1776	1434	1524	1710	1929	1680.26	-0.0774511	0.178004	-0.435108	0.663484	0.999993
ACACA	1845	2359	2187	2110	1533	2652	2260	2102.27	-0.118992	0.112079	-1.06168	0.28838	0.999993
ACACB	2	12	7	35	13	9	47	17.8136	-2.05812	0.744806	-2.7633	0.00572197	0.206856
ACAD10	54	51	50	33	27	75	64	49.3709	-0.0224331	0.369181	-0.0607645	0.951547	0.999993
ACAD11	479	565	590	446	413	901	550	553.836	-0.182248	0.219074	-0.831904	0.405463	0.999993
ACAD8	479	746	561	630	523	734	664	612.887	-0.240016	0.137882	-1.74073	0.0817307	0.854223
ACAD9	1523	1953	1422	1734	1180	1748	1400	1543.57	-0.019692	0.127656	-0.154258	0.877406	0.999993
ACADL	2380	3299	2578	2320	1837	3038	3018	2591.38	-0.0143333	0.134094	-0.10689	0.914876	0.999993
ACADM	873	966	1007	866	721	1148	1127	948.612	-0.136457	0.150601	-0.906083	0.364892	0.999993
ACADS	1827	2343	1955	1854	1511	2235	1843	1914.22	0.0055926	0.107182	0.0521787	0.958386	0.999993
ACADSB	747	1469	792	949	567	1008	1047	911.679	0.0300546	0.20036	0.150003	0.880762	0.999993
ACAN	14	11	12	11	18	11	6	12.3185	-0.0802181	0.652124	-0.123011	0.902099	0.999993
ACAP2	666	759	632	600	418	784	721	642.099	0.0165853	0.147328	0.112574	0.910368	0.999993
ACAP3	711	777	689	774	422	746	810	691.452	-0.0219548	0.159216	-0.137893	0.890325	0.999993
ACAT1	5052	5614	4711	4353	3327	5635	4857	4719.41	0.0640717	0.118267	0.541757	0.587986	0.999993
ACAT2	1506	1486	1538	1369	1652	1517	1500	1528.29	-0.155302	0.2131	-0.728775	0.466139	0.999993
ACBD3	928	1051	1030	894	684	1093	1036	946.968	0.00199169	0.126502	0.0157444	0.987438	0.999993
ACBD4	229	320	270	221	185	283	227	243.884	0.124643	0.159499	0.781469	0.434526	0.999993
ACBD5	1709	1837	1501	1529	923	1807	1776	1550.91	0.0624907	0.156299	0.399816	0.689292	0.999993
ACBD6	517	660	490	503	330	545	414	484.353	0.191094	0.140685	1.35831	0.174365	0.999993
ACBD7	43	35	53	26	35	23	32	35.7578	0.439057	0.420213	1.04484	0.296095	0.999993
ACCS	364	528	450	455	345	480	368	421.9	-0.0171215	0.153537	-0.111514	0.911209	0.999993
ACE	12	10	14	16	12	11	10	12.2685	-0.156765	0.572163	-0.273986	0.784095	0.999993
ACE2	18	19	14	12	27	15	45	22.0282	-0.713886	0.591988	-1.20591	0.227851	0.999993
ACER1	222	304	390	199	413	717	820	437.391	-0.932436	0.384428	-2.42551	0.0152868	0.385821
ACER2	428	536	463	609	386	405	501	472.736	-0.135093	0.190072	-0.710746	0.477241	0.999993
ACER3	80	146	65	97	60	115	85	89.8279	-0.0149572	0.283495	-0.0527599	0.957923	0.999993
ACKR2	10	17	17	19	8	7	8	12.0619	0.343378	0.618303	0.555355	0.578652	0.999993
ACKR3	952	1440	1266	1474	1014	1262	1146	1210.45	-0.146942	0.154588	-0.950536	0.34184	0.999993
ACKR4	43	111	60	32	19	30	35	44.7223	1.14518	0.36667	3.12318	0.00178911	0.0883471
ACLY	3587	3778	3858	4021	2977	4554	3821	3768.26	-0.150367	0.116583	-1.28978	0.197126	0.999993
ACMSD	18	42	4	28	14	18	32	21.579	-0.28309	0.648964	-0.436219	0.662678	0.999993
ACO1	1556	1570	1631	1756	1118	1865	1646	1572.91	-0.109989	0.129846	-0.847075	0.396954	0.999993
ACO2	2932	4452	3336	3398	2467	3814	3517	3355.38	-0.0165259	0.109709	-0.150634	0.880264	0.999993
ACOT11	391	369	437	326	341	387	197	350.919	0.209977	0.276684	0.758906	0.447909	0.999993
ACOT12	4	0	3	5	1	0	2	2.18356	0.192493	1.62208	0.118671	0.905536	0.999993
ACOT13	563	772	587	530	468	669	797	618.161	-0.0746862	0.174973	-0.426844	0.669493	0.999993
ACOT7	1013	1282	1036	866	783	1126	881	985.464	0.148082	0.13516	1.0956	0.273255	0.999993
ACOT9	182	360	268	385	226	283	341	287.983	-0.340362	0.218841	-1.55529	0.119876	0.959828
ACOX1	803	1034	933	1171	641	1142	1107	958.866	-0.243566	0.137429	-1.7723	0.0763446	0.828485
ACOX2	160	158	144	136	124	227	203	162.84	-0.266159	0.226633	-1.17441	0.240233	0.999993
ACOX3	285	270	442	212	173	338	317	286.392	0.268846	0.261502	1.02808	0.30391	0.999993
ACP1	1145	1421	1080	956	821	1268	1259	1118.79	0.0519971	0.14337	0.362678	0.716846	0.999993
ACP2	1018	1597	1152	1210	1119	1577	1384	1280.27	-0.220395	0.145946	-1.51012	0.131014	0.975334
ACP6	741	1051	906	986	728	1216	1430	994.053	-0.395327	0.172132	-2.29665	0.0216387	0.470635
ACPP	362	232	261	169	178	601	841	370.354	-0.684482	0.632878	-1.08154	0.279458	0.999993
ACR	4	20	12	15	14	6	18	12.7174	-0.364027	0.690573	-0.527138	0.598098	0.999993
ACRBP	0	0	0	3	1	1	0	0.735333	-2.8871	2.76325	-1.04482	0.296104	NA
ACRC	156	268	210	187	165	236	195	199.432	-0.0327192	0.190333	-0.171905	0.863512	0.999993
ACSBG1	57	57	47	81	56	89	58	63.3027	-0.516866	0.279118	-1.85179	0.0640566	0.780409
ACSBG2	1117	975	1107	755	845	1051	809	951.798	0.175198	0.204516	0.856646	0.39164	0.999993
ACSF2	535	644	748	624	513	1045	1319	764.153	-0.539369	0.263399	-2.04772	0.0405871	0.634359
ACSF3	172	214	197	228	144	207	205	192.973	-0.132346	0.169254	-0.781939	0.434251	0.999993
ACSL1	1200	1294	1163	1122	751	1144	1117	1097.24	0.126842	0.118559	1.06987	0.284679	0.999993
ACSL3	2280	2635	2520	2235	1458	2907	2401	2301.12	0.0420018	0.133538	0.31453	0.753118	0.999993
ACSL4	639	908	607	705	458	668	484	626.358	0.176534	0.170705	1.03415	0.301066	0.999993
ACSL5	433	787	458	543	420	528	714	545.445	-0.132873	0.207723	-0.639665	0.52239	0.999993
ACSL6	46	301	53	334	169	271	378	216.295	-1.32369	0.487785	-2.71368	0.00665408	0.226721
ACSM3	64	82	49	87	63	110	86	76.3679	-0.532969	0.254987	-2.09018	0.0366013	0.603191
ACSS1	99	97	95	93	83	84	98	92.9012	-0.0165153	0.247887	-0.0666243	0.946881	0.999993
ACSS2	165	307	190	230	151	203	186	200.37	0.0478881	0.207534	0.230748	0.81751	0.999993
ACSS3	39	72	74	71	35	57	32	52.9653	0.213842	0.364062	0.587379	0.556949	0.999993
ACTA1	201	319	236	189	171	244	225	222.483	0.141565	0.178756	0.791948	0.428391	0.999993
ACTA2	1510	1748	2149	1798	1214	1321	1164	1546.92	0.258536	0.210182	1.23006	0.218676	0.999993
ACTB	66339	84797	74178	72497	57782	81675	73097	72136.7	-0.0537012	0.0931415	-0.576555	0.56424	0.999993
ACTC1	109	92	294	45	54	66	177	118.118	0.859955	0.524751	1.63879	0.101257	0.918573
ACTG1	36715	52710	47053	55081	37252	58231	43492	46608.1	-0.218951	0.127545	-1.71666	0.0860414	0.86607
ACTG2	146	137	165	158	76	146	124	133.528	0.15754	0.233874	0.673612	0.500558	0.999993
ACTL6A	1776	2206	1728	1856	1276	1921	1759	1761.87	0.0384752	0.100935	0.38119	0.703063	0.999993
ACTL7A	42	34	54	48	38	19	19	36.9146	0.324403	0.49777	0.651714	0.514586	0.999993
ACTN1	7758	8019	7705	8314	4896	8371	7649	7416.73	0.000748756	0.125747	0.00595446	0.995249	0.999993
ACTN2	12	5	5	25	10	11	10	11.28	-1.01488	0.702892	-1.44386	0.148777	0.999993
ACTR10	2545	3323	2647	2567	2051	3071	2968	2701.36	-0.0353813	0.108237	-0.326886	0.743754	0.999993
ACTR1A	3705	4565	3777	3637	3092	4428	3740	3809.38	-0.0209166	0.109952	-0.190234	0.849126	0.999993
ACTR2	5771	7192	6357	5627	4110	7108	6796	6030.12	0.0124146	0.11867	0.104614	0.916682	0.999993
ACTR5	433	521	425	397	358	460	452	431.738	0.0078332	0.146746	0.0533792	0.95743	0.999993
ACTR6	2350	2872	2056	1819	1752	2385	2760	2259.13	0.0224467	0.174546	0.1286	0.897674	0.999993
ACTR8	1579	1853	1321	1121	816	1785	1610	1404.92	0.152151	0.192187	0.791681	0.428547	0.999993
ACVR1	3436	3786	3554	3363	2399	3118	2835	3180.45	0.170536	0.125122	1.36296	0.172896	0.999993
ACVR1B	3970	4467	4057	4283	2640	4770	3695	3914.81	0.0118949	0.11844	0.100429	0.920004	0.999993
ACVR1C	10	13	5	6	4	5	0	5.96464	1.16397	0.953504	1.22073	0.222188	0.999993
ACVR2A	4104	5620	3913	4520	3252	6117	5083	4568.4	-0.177167	0.134986	-1.31249	0.189355	0.999993
ACVR2B	21	39	27	67	24	29	39	34.588	-0.587659	0.432325	-1.3593	0.174052	0.999993
ACVRL1	149	328	316	377	212	179	123	238.258	0.0731959	0.37891	0.193175	0.846822	0.999993
ACY1	1238	1712	1576	1383	1286	1547	1385	1438.52	-0.0390886	0.147454	-0.26509	0.79094	0.999993
ACYP2	226	329	238	208	193	257	269	242.428	0.0491811	0.179157	0.274514	0.783689	0.999993
ADA	158	253	145	153	154	105	106	152.963	0.317589	0.30948	1.0262	0.304796	0.999993
ADAD1	109	133	30	67	33	43	99	71.2338	0.458939	0.48935	0.937855	0.348319	0.999993
ADAL	184	342	267	344	295	424	279	302.859	-0.494295	0.20853	-2.37037	0.0177701	0.423406
ADAM10	3968	4577	3905	4826	3356	6021	6215	4633.82	-0.402734	0.141898	-2.83819	0.004537	0.173693
ADAM11	4	2	1	3	1	2	3	2.25829	-0.0160734	1.24959	-0.0128629	0.989737	0.999993
ADAM12	30	58	79	148	58	74	83	75.1105	-0.8256	0.393096	-2.10025	0.0357069	0.597849
ADAM17	1560	2129	1448	1835	1162	2100	1842	1690.74	-0.135129	0.13087	-1.03254	0.301819	0.999993
ADAM19	35	43	40	61	27	30	29	37.4369	-0.0256473	0.394921	-0.064943	0.948219	0.999993
ADAM20	6	1	2	6	2	4	3	3.44076	-0.354478	1.10389	-0.321117	0.748122	0.999993
ADAM22	36	52	63	91	25	57	47	51.5596	-0.215489	0.395689	-0.544593	0.586033	0.999993
ADAM23	741	888	705	828	426	807	841	731.581	0.000354943	0.162259	0.0021875	0.998255	0.999993
ADAM33	417	711	835	877	505	492	356	594.274	0.078541	0.314843	0.249461	0.803004	0.999993
ADAM8	36	42	45	53	37	55	35	43.0104	-0.253583	0.322609	-0.786039	0.431844	0.999993
ADAM9	1008	1383	1268	1127	834	1371	1097	1136.34	0.0184575	0.119664	0.154245	0.877417	0.999993
ADAMTS1	475	969	577	537	468	432	414	543.85	0.352306	0.237712	1.48207	0.138321	0.984937
ADAMTS10	1017	1152	1189	1159	683	1130	837	1007.4	0.126665	0.153005	0.827849	0.407756	0.999993
ADAMTS12	471	680	779	994	240	145	213	491.527	0.572712	0.734089	0.780167	0.435292	0.999993
ADAMTS13	260	220	186	164	154	408	138	214.395	-0.0332427	0.339243	-0.0979906	0.92194	0.999993
ADAMTS14	280	385	383	376	245	305	221	309.937	0.149423	0.216122	0.691384	0.489324	0.999993
ADAMTS15	44	11	19	12	12	13	4	16.7262	1.18442	0.698333	1.69607	0.0898719	0.88527
ADAMTS17	43	71	52	63	29	53	62	51.8316	-0.0217232	0.307622	-0.0706166	0.943703	0.999993
ADAMTS18	648	531	606	307	320	555	673	513.642	0.269885	0.268918	1.0036	0.315573	0.999993
ADAMTS19	84	57	179	177	53	64	44	93.2787	0.263394	0.524443	0.502236	0.615501	0.999993
ADAMTS2	374	508	493	634	215	449	343	419.053	0.0676102	0.254832	0.265313	0.790768	0.999993
ADAMTS20	56	77	57	158	35	77	48	70.5359	-0.4182	0.435161	-0.961024	0.33654	0.999993
ADAMTS3	83	137	119	291	143	226	344	190.211	-1.26864	0.260494	-4.87012	1.11529e-06	0.000200004
ADAMTS5	899	897	799	655	400	800	772	729.814	0.307538	0.168708	1.8229	0.0683188	0.792806
ADAMTS6	64	31	54	69	19	11	21	38.3323	0.65115	0.609418	1.06848	0.285305	0.999993
ADAMTS7	118	281	250	262	123	156	160	188.002	0.1585	0.302738	0.523555	0.600588	0.999993
ADAMTS8	1	6	1	2	5	4	5	3.455	-0.829227	1.13073	-0.733354	0.463342	0.999993
ADAMTS9	175	299	239	399	122	150	178	217.635	0.0392716	0.348936	0.112547	0.91039	0.999993
ADAMTSL1	325	198	323	277	208	220	203	252.105	0.20686	0.280214	0.738221	0.46038	0.999993
ADAMTSL2	69	39	89	119	38	61	26	62.5287	0.0445491	0.507843	0.0877222	0.930097	0.999993
ADAMTSL3	44	37	32	35	16	26	22	29.7391	0.509652	0.394474	1.29198	0.196364	0.999993
ADAP1	105	122	119	361	99	277	733	254.125	-1.73858	0.43862	-3.96375	7.37825e-05	0.00703204
ADAP2	65	132	142	140	73	113	91	105.72	-0.0122275	0.296922	-0.0411807	0.967152	0.999993
ADAR	911	1209	1087	988	688	1123	965	978.55	0.0652763	0.109077	0.598445	0.549543	0.999993
ADARB1	1237	1155	1099	841	554	1191	947	982.348	0.31472	0.174947	1.79894	0.0720279	0.803382
ADARB2	10	3	25	13	11	15	8	12.2913	0.0263354	0.750784	0.0350772	0.972018	0.999993
ADAT1	528	643	631	641	348	564	632	559.327	0.0301262	0.161854	0.186132	0.852341	0.999993
ADAT2	1886	2615	1937	1955	1530	1979	2283	1999.9	0.0103342	0.134011	0.0771142	0.938533	0.999993
ADCK1	125	164	101	103	101	129	109	117.649	0.0907339	0.230538	0.393574	0.693895	0.999993
ADCK2	346	413	309	359	283	397	358	348.784	-0.0997528	0.145469	-0.685731	0.492882	0.999993
ADCK3	1273	1638	1285	2425	1295	2263	1659	1669.39	-0.561276	0.155176	-3.61703	0.000298003	0.0223158
ADCK5	259	331	308	249	236	336	222	274.743	0.0656319	0.189338	0.346639	0.728862	0.999993
ADCY1	1	0	2	3	0	1	1	1.11017	-0.314039	1.9478	-0.161228	0.871914	NA
ADCY10	3	0	0	0	0	0	0	0.448932	2.44698	3.71689	0.658339	0.51032	NA
ADCY2	279	677	286	546	280	533	511	430.7	-0.322222	0.262817	-1.22603	0.220187	0.999993
ADCY3	60	71	83	108	35	62	29	62.5657	0.192165	0.424187	0.45302	0.650534	0.999993
ADCY5	295	452	301	341	304	358	419	349.894	-0.176319	0.181316	-0.972442	0.330831	0.999993
ADCY6	768	890	981	819	572	879	601	776.72	0.177947	0.166915	1.06609	0.286383	0.999993
ADCY7	350	339	376	371	227	592	567	394.878	-0.37747	0.243138	-1.55249	0.120544	0.959994
ADCY8	176	254	112	201	140	89	201	166.453	0.0227075	0.35128	0.0646421	0.948459	0.999993
ADCY9	241	421	328	446	243	407	377	344.851	-0.28449	0.179801	-1.58225	0.113592	0.944567
ADCYAP1	2	2	1	1	2	0	1	1.34221	0.504307	1.65514	0.304692	0.760601	NA
ADCYAP1R1	14	20	10	18	6	15	13	13.2286	0.067776	0.555046	0.122109	0.902813	0.999993
ADD1	3973	4419	3326	3683	2315	4352	3812	3625.32	0.0404943	0.137734	0.294005	0.768754	0.999993
ADD2	21	35	31	61	32	44	13	33.6322	-0.509122	0.503371	-1.01142	0.311813	0.999993
ADD3	3384	3076	2864	2370	1612	2936	2917	2691.21	0.248056	0.165723	1.49681	0.134442	0.97915
ADGB	24	44	23	27	23	34	29	28.5711	-0.0437879	0.382369	-0.114517	0.908828	0.999993
ADGRA1	24	18	17	15	15	18	14	17.3193	0.225242	0.482822	0.466512	0.640849	0.999993
ADGRA3	1048	1265	1131	1321	747	1547	1640	1218.01	-0.288806	0.171475	-1.68425	0.0921334	0.888339
ADGRB3	29	25	24	43	27	17	13	25.8017	-0.0913078	0.530056	-0.172261	0.863233	0.999993
ADGRD1	74	118	115	100	31	73	74	80.5105	0.461576	0.318427	1.44955	0.147184	0.999993
ADGRD2	12	17	59	34	19	14	7	23.1668	0.528388	0.709235	0.745011	0.456265	0.999993
ADGRF5	161	214	246	245	169	414	372	255.073	-0.624169	0.249675	-2.49993	0.0124218	0.339714
ADGRG1	1811	3412	2054	1976	1767	2002	1516	2042.74	0.240856	0.205737	1.1707	0.24172	0.999993
ADGRG2	95	78	98	83	61	123	117	92.4325	-0.172051	0.273879	-0.6282	0.529873	0.999993
ADGRG3	32	30	32	38	29	27	36	32.1583	-0.181467	0.372162	-0.487602	0.625832	0.999993
ADGRG4	0	3	1	0	3	3	16	3.71026	-2.24825	1.55932	-1.44182	0.149354	0.999993
ADGRG5	10	8	7	5	6	7	5	6.86173	0.410389	0.724417	0.56651	0.571047	0.999993
ADGRG6	1478	1210	1421	1050	774	1642	1531	1280.72	0.0582586	0.21341	0.272989	0.784862	0.999993
ADGRG7	0	0	0	0	0	0	0	0	NA	NA	NA	NA	NA
ADGRL2	1639	1755	1817	1569	1136	2313	1965	1712.33	-0.0995042	0.161897	-0.614615	0.538809	0.999993
ADGRL3	4	20	23	26	13	26	21	18.5275	-0.586336	0.573758	-1.02192	0.306818	0.999993
ADGRL4	94	131	142	164	63	101	87	109.233	0.130301	0.299666	0.434819	0.663694	0.999993
ADGRV1	5	15	1	22	12	6	5	9.49166	-0.922942	0.912908	-1.01099	0.312021	0.999993
ADHFE1	199	368	255	269	209	282	292	263.295	-0.0890707	0.185425	-0.48036	0.630972	0.999993
ADI1	1592	2069	1381	2184	1233	1797	1866	1706.21	-0.197847	0.155319	-1.27381	0.202731	0.999993
ADIPOQ	230	230	301	256	152	154	133	206.602	0.420942	0.280255	1.502	0.133098	0.977946
ADIPOR1	1634	2317	1803	1651	1483	2011	1812	1794.91	-0.000126482	0.126268	-0.00100169	0.999201	0.999993
ADIPOR2	3164	4768	3697	6253	3661	5720	6851	4815.06	-0.658811	0.151722	-4.34223	1.41044e-05	0.00179653
ADIRF	404	1525	472	921	447	587	704	693.608	0.0750746	0.353915	0.212126	0.832009	0.999993
ADK	6648	6848	6176	4564	4049	6687	6783	5881.77	0.141167	0.166776	0.846446	0.397304	0.999993
ADM	99	101	90	86	108	60	50	86.7682	0.150109	0.389467	0.385422	0.699925	0.999993
ADNP	2451	3123	2650	3300	1608	2959	2755	2635.13	-0.0568958	0.148456	-0.383251	0.701534	0.999993
ADNP2	1561	1688	1565	1181	1001	1839	1640	1472.06	0.0782386	0.16339	0.478845	0.632049	0.999993
ADORA2A	16	36	48	77	20	41	33	37.6879	-0.458908	0.495634	-0.925901	0.354497	0.999993
ADORA2B	119	159	136	135	124	128	92	127.407	0.0491242	0.2508	0.19587	0.844712	0.999993
ADORA3	5	5	3	1	0	1	2	2.30221	2.03834	1.33882	1.5225	0.127885	0.966235
ADPGK	737	898	804	695	664	796	761	761.164	0.0171622	0.146403	0.117225	0.906682	0.999993
ADPRH	12	23	14	13	18	12	11	14.8203	0.0749692	0.554733	0.135145	0.892497	0.999993
ADPRHL1	0	0	1	0	2	1	0	0.654459	-1.36638	2.93961	-0.464815	0.642064	NA
ADPRHL2	482	636	443	545	362	488	430	476.806	0.0567203	0.155176	0.365522	0.714722	0.999993
ADPRM	317	425	378	380	306	438	409	375.215	-0.166204	0.136863	-1.21438	0.224603	0.999993
ADRA1A	10	5	17	3	8	2	13	8.50844	0.565313	0.887327	0.637096	0.524062	0.999993
ADRA1B	12	13	15	14	9	6	10	11.2698	0.313864	0.602003	0.521366	0.602112	0.999993
ADRA1D	0	0	1	1	0	2	1	0.671335	-1.49609	2.50125	-0.598138	0.549748	NA
ADRA2A	194	220	174	230	119	197	150	180.171	0.0624487	0.208921	0.29891	0.765009	0.999993
ADRA2C	60	76	19	25	54	31	11	40.0067	0.514612	0.629203	0.817879	0.413426	0.999993
ADRB1	1	4	6	6	5	3	3	4.06008	-0.393939	1.01186	-0.38932	0.697039	0.999993
ADRB2	9	23	8	9	16	8	4	11.1018	0.260528	0.740931	0.351623	0.725121	0.999993
ADRB3	2	3	0	2	1	3	4	2.06682	-0.701639	1.39526	-0.502872	0.615055	0.999993
ADRBK2	21	70	40	75	23	41	31	41.3557	-0.105799	0.469081	-0.225545	0.821556	0.999993
ADRM1	1799	2547	2019	1962	1513	1974	1794	1918.4	0.0885851	0.116898	0.757798	0.448572	0.999993
ADSL	1517	2034	1534	1520	1300	1972	2111	1690.1	-0.153709	0.148358	-1.03607	0.300171	0.999993
ADSS	1233	2230	1586	1564	1257	1824	1546	1577.34	-0.0274457	0.151455	-0.181214	0.8562	0.999993
ADSSL1	80	133	77	138	53	53	61	83.0484	0.197959	0.379246	0.52198	0.601684	0.999993
ADTRP	0	0	0	0	0	3	1	0.520321	-2.40987	3.62961	-0.663948	0.506724	NA
AEBP1	237	308	319	478	260	285	260	305.482	-0.287653	0.248388	-1.15808	0.246831	0.999993
AEBP2	229	278	192	202	134	258	284	220.4	-0.0204717	0.212808	-0.0961978	0.923364	0.999993
AEN	431	636	482	398	338	503	463	456.179	0.14486	0.143577	1.00893	0.313008	0.999993
AES	811	1001	867	837	674	1028	707	836.454	0.0125296	0.142798	0.0877434	0.930081	0.999993
AFAP1	1835	2460	1359	1786	972	2075	1868	1715.33	0.0640576	0.193597	0.33088	0.740735	0.999993
AFAP1L1	765	1083	815	945	629	1376	798	895.007	-0.185911	0.178917	-1.03909	0.298762	0.999993
AFAP1L2	865	994	847	903	584	1243	806	873.693	-0.0677651	0.160106	-0.42325	0.672113	0.999993
AFF1	757	907	750	861	459	950	802	766.046	-0.0299075	0.149329	-0.200279	0.841262	0.999993
AFF2	2251	1823	2614	2158	1132	2148	1600	1931.26	0.265809	0.207769	1.27934	0.200776	0.999993
AFF3	22	35	36	49	16	22	22	28.1969	0.0699643	0.463738	0.15087	0.880078	0.999993
AFF4	1048	1297	1028	1248	593	1222	1071	1046.13	0.0245824	0.16165	0.152071	0.879131	0.999993
AFG3L2	2670	2957	2606	2468	1731	2955	2873	2567.26	0.0246747	0.123239	0.200219	0.84131	0.999993
AFMID	84	24	79	32	25	75	19	47.8479	0.707271	0.559669	1.26373	0.206326	0.999993
AFTPH	1274	1496	1275	1341	783	1753	1562	1323.95	-0.102998	0.163535	-0.629824	0.52881	0.999993
AGA	588	906	592	737	355	898	782	671.888	-0.0952817	0.203544	-0.468113	0.639704	0.999993
AGBL1	59	32	94	50	51	82	81	64.3023	-0.176797	0.415042	-0.425975	0.670126	0.999993
AGBL3	68	68	39	78	54	67	74	63.8008	-0.350643	0.302589	-1.15881	0.246534	0.999993
AGBL5	526	687	564	546	391	575	405	519.514	0.177135	0.152452	1.16191	0.245273	0.999993
AGFG1	1235	1603	1404	1623	1086	1926	1799	1501.83	-0.297151	0.117705	-2.52455	0.0115848	0.326116
AGGF1	736	613	706	794	460	555	523	623.771	0.125776	0.216538	0.580848	0.561343	0.999993
AGK	567	851	575	709	473	743	710	649.206	-0.117423	0.136528	-0.860064	0.389754	0.999993
AGL	1465	996	1134	1033	497	1307	1218	1070.91	0.193275	0.254156	0.760456	0.446982	0.999993
AGMO	1	1	1	0	0	1	0	0.533333	1.59356	2.60174	0.612495	0.54021	NA
AGO2	153	178	137	177	82	183	249	161.596	-0.236798	0.272882	-0.867766	0.385523	0.999993
AGO3	400	502	506	606	314	647	563	495.462	-0.278316	0.16733	-1.66328	0.0962572	0.901642
AGO4	646	707	619	595	345	758	678	606.937	0.0567545	0.169962	0.333925	0.738436	0.999993
AGPAT2	189	79	173	165	168	213	264	181.288	-0.542503	0.351347	-1.54407	0.122572	0.96175
AGPAT3	1058	1723	1041	1293	973	1435	1355	1246.7	-0.131315	0.14953	-0.878186	0.379843	0.999993
AGPAT4	35	73	41	50	56	31	18	43.8061	0.121562	0.497221	0.244482	0.806857	0.999993
AGPAT5	5090	5394	4941	3725	3020	5909	6165	4803.74	0.0332225	0.193763	0.17146	0.863862	0.999993
AGPS	1027	1619	1018	1222	821	1684	1389	1223.52	-0.184911	0.167318	-1.10515	0.269096	0.999993
AGR2	16	17	13	5	8	8	10	10.8765	0.843631	0.601162	1.40334	0.160517	0.999993
AGR3	0	1	1	4	1	3	0	1.38366	-1.69925	1.89994	-0.894369	0.371125	NA
AGRN	933	1239	1253	1144	920	1328	1058	1114.18	-0.0909601	0.138726	-0.655681	0.512029	0.999993
AGT	2	7	1	4	2	2	0	2.45833	0.526099	1.3705	0.383873	0.701073	0.999993
AGTPBP1	444	358	373	411	215	333	333	348.232	0.188116	0.209085	0.89971	0.368275	0.999993
AGTR1	1	0	4	2	0	2	0	1.23615	0.777023	2.09907	0.370175	0.711252	NA
AGTR2	0	1	0	0	0	0	1	0.258841	0.108294	3.81694	0.0283718	0.977366	NA
AGTRAP	382	473	433	475	371	475	502	441.807	-0.215703	0.13888	-1.55316	0.120384	0.959828
AGXT	22	19	29	16	36	61	62	35.2313	-1.01117	0.506339	-1.99701	0.045824	0.669538
AGXT2	10	23	9	18	19	13	20	16.1045	-0.520037	0.553127	-0.940176	0.347127	0.999993
AHCY	9255	10547	9431	7775	7341	9286	8810	8859.3	0.0965294	0.132027	0.731135	0.464696	0.999993
AHCYL1	1763	2348	2047	1885	1513	2317	1956	1949.02	-0.0282001	0.106905	-0.263785	0.791946	0.999993
AHI1	203	341	208	276	142	287	263	238.655	-0.0685001	0.204253	-0.33537	0.737346	0.999993
AHR	245	632	357	312	153	265	377	320.405	0.427992	0.284821	1.50267	0.132924	0.977946
AHRR	5	13	14	4	3	6	8	7.25334	0.896581	0.75266	1.19122	0.233569	0.999993
AHSA1	2404	3924	3005	3062	2000	3519	3518	2993.64	-0.0828932	0.143259	-0.578624	0.562843	0.999993
AHSA2	445	644	468	714	401	627	694	561.409	-0.352911	0.157718	-2.2376	0.0252469	0.510518
AHSG	3	0	0	1	1	1	0	0.907916	0.373207	2.35067	0.158766	0.873853	NA
AICDA	0	0	0	1	0	0	0	0.138174	-0.853481	3.81694	-0.223604	0.823066	NA
AIDA	1738	2695	1995	2490	1708	2586	2395	2196.33	-0.231973	0.11563	-2.00616	0.0448394	0.663232
AIF1L	425	646	794	927	473	531	1267	716.098	-0.480441	0.315319	-1.52366	0.127593	0.966235
AIFM1	1014	1142	1227	1206	804	1205	1061	1082.13	-0.0356437	0.131604	-0.270841	0.786513	0.999993
AIFM2	26	43	47	96	34	119	143	70.5825	-1.41798	0.396841	-3.57317	0.000352691	0.0250356
AIFM3	12	1	2	5	2	5	2	4.18599	0.520122	1.14145	0.455667	0.64863	0.999993
AIG1	1107	1425	1080	972	942	1201	1614	1180.85	-0.109701	0.194046	-0.565335	0.571846	0.999993
AIM1	3591	2774	3087	2463	1765	3959	4523	3115.93	-0.0779811	0.254573	-0.306321	0.75936	0.999993
AIMP1	2595	2978	2876	2572	2169	3070	2660	2680.15	-0.0185001	0.116596	-0.158668	0.87393	0.999993
AIMP2	2916	3857	3350	2885	3049	3864	3817	3375.6	-0.156	0.155499	-1.00322	0.315755	0.999993
AIP	326	392	402	337	237	357	309	332.326	0.150702	0.146707	1.02723	0.304314	0.999993
AJAP1	6	18	16	10	13	9	2	10.5775	0.425343	0.765062	0.555958	0.578239	0.999993
AK1	705	1154	897	1020	802	841	820	885.249	-0.0840395	0.180172	-0.466442	0.640899	0.999993
AK2	4597	6102	4649	4669	4122	5899	4849	4930.66	-0.0693216	0.121416	-0.570943	0.568039	0.999993
AK3	183	142	250	297	166	119	98	181.114	0.044127	0.404376	0.109124	0.913104	0.999993
AK4	325	577	362	511	388	618	415	449.753	-0.341094	0.186598	-1.82796	0.0675561	0.792077
AK5	22	21	20	70	18	53	41	34.2055	-1.1836	0.436653	-2.71063	0.00671565	0.227681
AK6	1416	1044	1450	1436	1151	845	808	1179.83	0.155958	0.294045	0.530389	0.595843	0.999993
AK7	27	28	23	13	19	31	33	24.6058	-0.000827837	0.453496	-0.00182546	0.998543	0.999993
AK8	31	80	45	50	54	35	30	46.3984	0.0761728	0.43222	0.176236	0.860108	0.999993
AK9	12	14	11	7	9	19	9	11.3664	0.0532759	0.600121	0.0887753	0.92926	0.999993
AKAP1	2246	2128	2165	1730	1262	2333	1828	1925.58	0.191565	0.149259	1.28344	0.199336	0.999993
AKAP10	1500	1903	1454	1832	1152	1926	1917	1642.16	-0.190431	0.119838	-1.58907	0.112044	0.940298
AKAP11	614	860	554	729	433	847	818	677.738	-0.176444	0.167525	-1.05324	0.29223	0.999993
AKAP12	2830	2673	3350	3707	2662	4191	5723	3571.44	-0.558243	0.211477	-2.63973	0.00829717	0.265451
AKAP13	599	769	625	954	395	841	1007	724.233	-0.359162	0.213275	-1.68403	0.0921751	0.888339
AKAP17A	651	811	595	734	409	761	748	658.494	-0.0580241	0.152394	-0.380751	0.703388	0.999993
AKAP5	131	191	144	134	55	123	74	117.374	0.582105	0.266236	2.18643	0.0287845	0.542446
AKAP6	406	350	298	176	146	292	255	269.096	0.605042	0.231146	2.61757	0.00885573	0.278099
AKAP7	452	319	284	272	174	289	270	290.815	0.400501	0.23417	1.7103	0.0872095	0.871392
AKAP9	3034	2578	2201	2544	1145	2745	2979	2405.62	0.0814469	0.233167	0.349308	0.726858	0.999993
AKIP1	656	762	658	654	507	599	598	628.606	0.09763	0.142042	0.687333	0.491873	0.999993
AKIRIN2	1371	1709	1638	1342	1090	1648	1463	1446.72	0.0604685	0.116266	0.520089	0.603002	0.999993
AKNAD1	107	82	88	93	59	60	75	80.4137	0.251562	0.297792	0.844758	0.398246	0.999993
AKR1A1	2919	4496	3221	3537	3165	4201	3871	3596.29	-0.207647	0.134525	-1.54356	0.122696	0.962151
AKR1D1	13549	18345	14356	11177	11246	13001	13156	13418.7	0.191652	0.147573	1.29869	0.19405	0.999993
AKR7A2	833	1305	954	1064	793	772	441	872.344	0.252319	0.282772	0.892302	0.372231	0.999993
AKT3	97	223	92	199	108	176	192	151.428	-0.448511	0.286254	-1.56683	0.117155	0.951551
AKTIP	1574	1978	1573	1214	1091	1888	2023	1591.54	0.0213411	0.185371	0.115126	0.908345	0.999993
ALAD	301	341	411	379	290	436	342	354.57	-0.158802	0.175145	-0.906692	0.36457	0.999993
ALAS1	1188	1496	1277	1569	1250	1461	1333	1364.42	-0.229411	0.13965	-1.64276	0.100432	0.916882
ALB	10	38	22	24	15	27	14	20.6609	0.063187	0.514259	0.12287	0.90221	0.999993
ALCAM	271	259	479	466	252	146	52	276.978	0.401554	0.778056	0.516099	0.605785	0.999993
ALDH18A1	1437	1705	1401	1514	939	1631	1606	1435.53	-0.017321	0.123204	-0.140588	0.888195	0.999993
ALDH1A1	14	4	5	2	1	4	0	4.23977	2.11722	1.16964	1.81015	0.070272	0.797924
ALDH1A2	82	124	216	64	67	62	78	97.6797	0.906176	0.359772	2.51876	0.011777	0.328617
ALDH1A3	46	142	178	143	115	143	76	119.328	-0.131653	0.406312	-0.32402	0.745923	0.999993
ALDH1L2	453	507	522	414	391	713	945	556.826	-0.417707	0.264286	-1.58051	0.113989	0.945564
ALDH2	8198	10576	8340	8382	7135	10351	11312	9083.68	-0.168413	0.136723	-1.23178	0.218031	0.999993
ALDH3B1	31	74	87	138	370	1012	809	358.45	-3.29207	0.705073	-4.66912	3.02492e-06	0.000472566
ALDH4A1	1731	2630	2133	1982	1649	2213	1719	1982.75	0.0499384	0.141104	0.353913	0.723404	0.999993
ALDH5A1	407	544	356	400	229	240	377	357.899	0.346445	0.231953	1.4936	0.135281	0.97915
ALDH6A1	3085	3822	3472	2946	2206	3935	3543	3228.72	0.0220364	0.124308	0.177272	0.859295	0.999993
ALDH7A1	5331	3618	5939	6496	4426	3854	3092	4732.59	0.0291994	0.302361	0.0965713	0.923067	0.999993
ALDH8A1	7	8	10	14	2	6	13	8.29783	-0.143889	0.762616	-0.188678	0.850345	0.999993
ALDH9A1	3532	4265	3155	2952	2256	3460	2727	3139.17	0.233642	0.120302	1.94213	0.052122	0.716822
ALDOB	61	18	170	47	64	57	67	70.5154	0.389627	0.597946	0.651609	0.514653	0.999993
ALDOC	10142	14835	10262	11924	9820	13300	11140	11504.5	-0.120406	0.127823	-0.941974	0.346206	0.999993
ALG1	567	681	651	405	439	550	574	547.562	0.227311	0.178878	1.27076	0.203813	0.999993
ALG11	496	554	518	436	429	529	464	487.616	0.0351088	0.161252	0.217726	0.827643	0.999993
ALG12	1813	2637	1849	1625	1320	2068	2017	1866.67	0.125302	0.135724	0.923212	0.355897	0.999993
ALG14	163	268	196	167	157	199	200	190.236	0.0606524	0.194022	0.312606	0.75458	0.999993
ALG2	594	847	595	670	628	828	737	694.85	-0.222277	0.150175	-1.48012	0.138841	0.986745
ALG3	395	568	509	499	334	587	398	461.176	-0.00858584	0.158496	-0.0541707	0.956799	0.999993
ALG5	641	999	635	713	484	729	780	696.875	0.0304471	0.15435	0.19726	0.843624	0.999993
ALG6	461	613	394	420	387	570	524	475.329	-0.0927239	0.170359	-0.544284	0.586246	0.999993
ALG8	542	666	502	600	453	761	564	576.235	-0.179752	0.139065	-1.29257	0.19616	0.999993
ALG9	1297	1951	1181	1188	968	1406	1418	1318.58	0.105453	0.155286	0.679087	0.497083	0.999993
ALK	33	35	33	44	18	36	29	31.8799	-0.0114275	0.369731	-0.0309077	0.975343	0.999993
ALKBH1	380	455	347	347	251	355	404	357.411	0.0932321	0.156807	0.594565	0.552134	0.999993
ALKBH2	63	94	86	136	54	77	69	81.24	-0.171257	0.318982	-0.536884	0.591347	0.999993
ALKBH3	550	725	514	781	387	640	673	598.302	-0.170112	0.172078	-0.988577	0.32287	0.999993
ALKBH4	87	121	124	146	62	158	114	112.831	-0.207154	0.258593	-0.801081	0.423085	0.999993
ALKBH5	1075	1780	1194	1695	1017	1745	1582	1412.57	-0.289646	0.144112	-2.00986	0.0444457	0.662023
ALKBH8	327	489	298	376	298	423	380	365.022	-0.132666	0.164746	-0.805273	0.420662	0.999993
ALMS1	948	1452	1078	1176	803	1268	1242	1117.19	-0.0819043	0.124255	-0.659161	0.509792	0.999993
ALOX5	534	367	492	373	375	347	306	403.148	0.275349	0.263522	1.04488	0.296079	0.999993
ALOX5AP	45	76	59	42	29	29	29	43.1083	0.744143	0.334426	2.22514	0.026072	0.520387
ALPK1	64	92	52	78	59	170	143	91.5646	-0.795221	0.335719	-2.36871	0.0178503	0.423836
ALPK2	103	111	112	115	72	114	114	104.47	-0.0423259	0.211972	-0.199677	0.841734	0.999993
ALPL	339	649	569	629	325	393	312	450.265	0.176945	0.265505	0.666448	0.505125	0.999993
ALS2	641	771	757	702	514	988	864	735.888	-0.188267	0.153207	-1.22884	0.21913	0.999993
ALS2CL	1884	1798	1303	1642	1042	1845	1861	1600.44	-0.0392067	0.179916	-0.217917	0.827494	0.999993
ALX1	155	354	133	417	291	538	514	338.111	-1.19137	0.272111	-4.37826	1.19628e-05	0.00156771
ALX4	62	47	94	107	44	53	31	62.3219	0.110934	0.455283	0.24366	0.807494	0.999993
ALYREF	1413	2064	1550	1353	1256	1677	1329	1501.17	0.108221	0.14477	0.747533	0.454742	0.999993
AMACR	314	303	335	359	272	184	173	279.5	0.203041	0.317282	0.63994	0.522212	0.999993
AMBP	0	0	0	0	1	0	0	0.194344	-0.853481	3.81694	-0.223604	0.823066	NA
AMBRA1	1276	1582	1602	1210	1036	1544	1241	1339.34	0.117019	0.134555	0.869678	0.384476	0.999993
AMD1	2270	2873	2683	2482	1733	3253	3730	2669.01	-0.204958	0.179539	-1.14158	0.253627	0.999993
AMDHD1	1	2	1	0	1	2	1	1.11298	0.267607	1.74346	0.153492	0.87801	NA
AMDHD2	1715	2412	1710	1683	1433	2103	2026	1841.78	-0.0316848	0.130995	-0.241878	0.808875	0.999993
AMER2	83	59	93	66	42	81	134	78.7424	-0.113357	0.377177	-0.300541	0.763764	0.999993
AMER3	33	23	60	41	17	19	54	34.9904	0.162514	0.530624	0.30627	0.759399	0.999993
AMFR	1897	2294	2105	1937	1384	2121	1770	1901.9	0.100186	0.100643	0.995458	0.319514	0.999993
AMH	19	26	21	25	11	17	15	18.6904	0.253838	0.459181	0.552806	0.580396	0.999993
AMIGO2	55	80	78	80	67	48	59	66.9895	-0.0052752	0.327425	-0.0161112	0.987146	0.999993
AMIGO3	100	92	113	100	72	139	49	93.8485	0.0808294	0.335666	0.240803	0.809707	0.999993
AMMECR1	3468	3170	3379	2622	1854	3201	2777	2882.25	0.258912	0.145085	1.78455	0.0743343	0.81439
AMMECR1L	1243	1586	1320	1393	868	1392	1320	1280.13	0.037387	0.107994	0.346196	0.729196	0.999993
AMN	3	0	0	0	0	2	0	0.701864	1.08162	3.37341	0.320632	0.74849	NA
AMN1	155	241	150	204	150	250	278	200.641	-0.405364	0.208234	-1.94668	0.0515732	0.71398
AMOT	949	1136	1218	1288	745	1338	1190	1105.31	-0.152042	0.143275	-1.06119	0.288605	0.999993
AMOTL1	598	715	586	690	398	663	487	580.597	0.0658223	0.155673	0.422823	0.672424	0.999993
AMOTL2	454	529	569	498	361	578	495	491.405	-0.0133103	0.141785	-0.0938767	0.925207	0.999993
AMPD1	4	13	8	52	61	47	84	40.0674	-3.0585	0.490397	-6.23678	4.46676e-10	1.44946e-07
AMPD2	772	1133	754	983	689	1002	677	846.014	-0.0578019	0.173044	-0.334031	0.738356	0.999993
AMPD3	47	103	68	90	57	146	165	93.8812	-0.771762	0.338084	-2.28275	0.022445	0.477035
AMPH	13	48	17	58	66	41	58	44.173	-1.34076	0.476319	-2.81483	0.00488035	0.183741
AMT	69	133	126	159	115	113	96	115.699	-0.306415	0.296613	-1.03305	0.301582	0.999993
AMZ1	1093	1018	799	736	526	1191	886	874.306	0.133889	0.204802	0.653748	0.513274	0.999993
ANAPC1	1520	2014	1811	1616	1249	2003	1556	1655.84	0.027115	0.114818	0.236156	0.813311	0.999993
ANAPC10	908	1017	952	823	645	877	811	852.686	0.158287	0.120294	1.31584	0.188228	0.999993
ANAPC11	315	572	451	432	431	576	521	467.132	-0.289608	0.188372	-1.53742	0.12419	0.964237
ANAPC13	444	608	462	499	388	554	525	490.896	-0.0932614	0.127351	-0.73232	0.463973	0.999993
ANAPC15	1428	1744	1300	1476	1068	1625	1256	1394.45	0.0121231	0.126156	0.0960966	0.923444	0.999993
ANAPC16	906	1243	985	956	767	1079	1011	979.451	-0.00101353	0.113187	-0.00895442	0.992856	0.999993
ANAPC2	1371	1913	1575	1613	1320	1577	1324	1515.57	0.00358999	0.146452	0.0245131	0.980443	0.999993
ANAPC4	768	986	528	801	528	982	873	765.253	-0.181	0.192186	-0.941797	0.346297	0.999993
ANAPC5	763	893	840	653	559	862	753	750.49	0.11608	0.131959	0.879667	0.379039	0.999993
ANAPC7	979	1322	1091	1007	837	1220	1244	1085.78	-0.059042	0.12761	-0.462675	0.643598	0.999993
ANGEL1	3118	3324	3009	3393	2342	3399	3115	3070.53	-0.0738119	0.111576	-0.66154	0.508266	0.999993
ANGEL2	1271	1686	1273	1180	887	1220	1237	1230.38	0.186317	0.114424	1.6283	0.103461	0.924226
ANGPT1	12	14	18	32	9	17	12	15.9657	-0.345513	0.568612	-0.607643	0.543424	0.999993
ANGPT2	214	128	223	191	114	185	140	169.854	0.181627	0.284391	0.638651	0.52305	0.999993
ANGPTL1	132	188	142	157	113	129	96	135.2	0.168356	0.238789	0.705039	0.480786	0.999993
ANGPTL2	521	645	753	641	474	550	512	581.316	0.0998431	0.185315	0.538774	0.590043	0.999993
ANGPTL3	1	3	2	0	0	0	1	0.922931	2.54572	2.16464	1.17605	0.239575	NA
ANGPTL4	396	508	484	369	352	355	310	394.562	0.262413	0.195902	1.33951	0.180404	0.999993
ANGPTL5	0	0	1	1	0	0	0	0.27748	0.108294	3.81694	0.0283718	0.977366	NA
ANGPTL7	18	8	25	10	10	11	14	13.8088	0.502339	0.611455	0.821547	0.411335	0.999993
ANHX	2	2	0	2	0	1	0	0.937937	0.780213	2.22535	0.350602	0.725887	NA
ANK2	167	490	208	300	161	261	247	252.303	0.0861009	0.293284	0.293576	0.769082	0.999993
ANK3	1357	2391	1138	1829	1114	2189	1983	1669.04	-0.257111	0.205447	-1.25147	0.210763	0.999993
ANKDD1A	10	10	4	9	4	9	11	7.94213	-0.141621	0.71036	-0.199365	0.841977	0.999993
ANKDD1B	93	65	105	67	65	55	85	77.0328	0.244259	0.337615	0.723484	0.469382	0.999993
ANKEF1	25	57	41	28	23	52	24	34.4711	0.238632	0.405072	0.589109	0.555788	0.999993
ANKFN1	19	10	18	7	5	15	15	12.4797	0.525365	0.624162	0.841713	0.399949	0.999993
ANKFY1	1679	2304	1918	2052	1266	2219	2165	1905.42	-0.082759	0.120115	-0.689	0.490823	0.999993
ANKH	713	1230	620	3159	2110	3494	3843	2168.1	-2.02049	0.195531	-10.3334	4.97786e-25	6.78432e-22
ANKHD1	1645	1896	1735	1981	1175	2178	1853	1750.08	-0.132001	0.121001	-1.09091	0.275313	0.999993
ANKIB1	1252	1729	1176	1873	866	1859	1673	1453.02	-0.279685	0.176197	-1.58734	0.112435	0.940685
ANKK1	1466	943	1299	873	764	1136	1182	1090.87	0.234883	0.229956	1.02143	0.307052	0.999993
ANKLE1	50	82	69	69	39	55	51	58.0197	0.19374	0.283591	0.683166	0.494502	0.999993
ANKLE2	1136	1339	1173	1374	691	1348	1338	1174.47	-0.0620311	0.155411	-0.399143	0.689788	0.999993
ANKMY1	1	7	7	1	9	5	4	5.03349	-0.19884	1.06469	-0.186759	0.85185	0.999993
ANKMY2	1109	1340	1005	929	672	1113	1164	1027.72	0.133404	0.143767	0.92792	0.353449	0.999993
ANKRA2	1110	671	1081	958	805	649	614	853.238	0.206789	0.297866	0.694234	0.487536	0.999993
ANKRD1	17	17	9	15	8	15	8	12.454	0.211071	0.57497	0.367099	0.713545	0.999993
ANKRD10	344	445	418	546	235	452	344	388.935	-0.0705633	0.206037	-0.342478	0.731991	0.999993
ANKRD11	3353	3253	3391	3707	1979	3505	3425	3180.47	-0.0104472	0.154698	-0.0675326	0.946158	0.999993
ANKRD12	367	390	344	465	198	405	498	372.958	-0.178701	0.224057	-0.797568	0.425121	0.999993
ANKRD13A	1767	2735	2030	2135	1155	2548	2276	2032.16	-0.00402213	0.164939	-0.0243856	0.980545	0.999993
ANKRD13B	51	104	86	108	78	55	45	75.2544	-0.0207809	0.39365	-0.0527903	0.957899	0.999993
ANKRD13C	1046	1125	1110	964	664	1269	1237	1040.87	-0.0142353	0.158268	-0.0899443	0.928332	0.999993
ANKRD16	55	97	41	63	43	90	60	62.279	-0.123331	0.323938	-0.380725	0.703407	0.999993
ANKRD17	1594	1793	1684	1866	1030	1872	1790	1631.55	-0.05431	0.135469	-0.400904	0.688491	0.999993
ANKRD22	206	397	236	249	227	428	510	315.036	-0.472197	0.273363	-1.72736	0.0841023	0.860079
ANKRD24	7	19	16	32	18	28	8	18.105	-0.766238	0.596108	-1.2854	0.198652	0.999993
ANKRD27	343	449	303	372	187	252	356	316.264	0.201474	0.219785	0.916684	0.359308	0.999993
ANKRD28	536	799	547	729	382	745	637	609.579	-0.104272	0.161301	-0.646441	0.517994	0.999993
ANKRD29	141	221	132	146	129	190	168	158.495	-0.0842823	0.20694	-0.407278	0.683804	0.999993
ANKRD31	11	10	13	25	5	10	7	11.3134	-0.127097	0.68928	-0.184391	0.853707	0.999993
ANKRD33	29	29	27	27	22	34	15	25.9405	0.0921329	0.421345	0.218664	0.826912	0.999993
ANKRD33B	19	19	12	16	10	24	24	17.3269	-0.244129	0.4942	-0.493988	0.621315	0.999993
ANKRD34B	1	1	0	1	0	1	3	0.954972	-0.974809	2.07356	-0.470114	0.638273	NA
ANKRD37	109	126	74	138	95	156	83	110.433	-0.318018	0.279526	-1.13771	0.255244	0.999993
ANKRD39	131	253	167	198	174	229	181	188.343	-0.24804	0.214749	-1.15502	0.248082	0.999993
ANKRD40	180	277	179	186	152	198	191	191.732	0.0777754	0.184646	0.421214	0.673599	0.999993
ANKRD42	43	69	40	70	45	48	43	50.691	-0.176658	0.331593	-0.532755	0.594203	0.999993
ANKRD44	460	545	483	515	267	525	515	462.406	0.024937	0.162401	0.153552	0.877963	0.999993
ANKRD46	887	1440	750	813	626	1051	947	907.379	0.117633	0.185146	0.635355	0.525197	0.999993
ANKRD49	1220	1929	2112	1361	897	1717	2048	1572.38	0.112863	0.222991	0.506132	0.612764	0.999993
ANKRD50	948	677	794	649	399	969	726	724.375	0.17432	0.231138	0.754183	0.45074	0.999993
ANKRD52	523	608	657	521	381	602	498	533.828	0.138548	0.141983	0.975806	0.32916	0.999993
ANKRD54	1439	1761	1564	1232	1104	1544	1497	1431.88	0.111927	0.127587	0.877256	0.380347	0.999993
ANKRD55	0	0	0	0	0	0	0	0	NA	NA	NA	NA	NA
ANKRD6	1473	779	1053	1003	751	1446	818	1041.66	0.0699268	0.275065	0.254219	0.799326	0.999993
ANKRD66	0	0	0	0	1	0	0	0.194344	-0.853481	3.81694	-0.223604	0.823066	NA
ANKRD9	372	216	491	666	735	1342	1021	698.003	-1.46127	0.312795	-4.67163	2.98812e-06	0.000472566
ANKS1A	459	533	467	473	324	521	412	448.865	0.0542039	0.131421	0.412446	0.680012	0.999993
ANKS1B	2	2	0	0	0	0	3	0.957893	0.736444	2.57389	0.286121	0.774786	NA
ANKS3	160	231	226	276	120	220	175	196.606	-0.0503317	0.231275	-0.217627	0.82772	0.999993
ANKS4B	243	363	300	89	198	56	269	216.727	0.755582	0.477688	1.58175	0.113707	0.944948
ANKS6	324	547	394	503	278	430	317	390.454	0.00893043	0.197638	0.0451858	0.963959	0.999993
ANLN	451	552	630	817	466	658	683	603.26	-0.382871	0.176533	-2.16884	0.0300951	0.55578
ANO1	26	32	46	52	15	30	20	30.7848	0.158137	0.471616	0.33531	0.737392	0.999993
ANO10	451	604	399	551	365	675	713	527.207	-0.362696	0.177491	-2.04346	0.0410071	0.638727
ANO2	7	10	7	1	2	1	2	4.137	2.24816	1.01736	2.20979	0.0271199	0.53259
ANO3	25	41	13	32	5	25	24	22.3238	0.202594	0.574044	0.352925	0.724145	0.999993
ANO4	5	3	7	19	6	0	7	6.85495	-0.791383	1.09038	-0.725787	0.467969	0.999993
ANO5	430	570	412	584	336	453	416	450.86	-0.055372	0.174132	-0.317988	0.750494	0.999993
ANO6	22	225	34	73	12	64	6	55.9182	1.10813	1.08649	1.01992	0.307768	0.999993
ANO7	0	0	0	0	0	0	0	0	NA	NA	NA	NA	NA
ANO9	13	14	26	12	12	20	11	15.2879	0.253051	0.545627	0.463781	0.642805	0.999993
ANOS1	112	195	218	234	105	214	249	185.015	-0.299481	0.27122	-1.1042	0.269507	0.999993
ANP32A	3385	4029	3414	3300	2556	4079	3728	3451.16	-0.0374921	0.10531	-0.356017	0.721828	0.999993
ANP32E	9419	13292	9385	10743	7158	11725	9385	9965.14	0.00798416	0.114291	0.0698579	0.944307	0.999993
ANPEP	58	90	113	138	49	62	41	77.2431	0.145576	0.425195	0.342374	0.73207	0.999993
ANTXR1	240	276	358	323	166	246	258	262.691	0.126316	0.221871	0.569322	0.569138	0.999993
ANTXR2	864	2189	1104	1526	1180	1835	1595	1438.22	-0.31311	0.225225	-1.39021	0.164466	0.999993
ANTXRL	77	101	100	117	34	99	84	84.4946	0.0708657	0.315638	0.224515	0.822356	0.999993
ANXA10	0	0	0	0	0	0	0	0	NA	NA	NA	NA	NA
ANXA11	310	680	382	761	502	638	955	597.766	-0.800508	0.240514	-3.32832	0.000873729	0.0506725
ANXA13	3	4	6	5	4	4	18	6.26717	-0.951118	0.913917	-1.04071	0.298012	0.999993
ANXA2	11568	11833	13905	10997	9492	17102	12111	12297.2	-0.0996461	0.169701	-0.587187	0.557078	0.999993
ANXA4	1010	1063	1022	1021	751	1263	1273	1045.01	-0.166116	0.143662	-1.15629	0.247561	0.999993
ANXA5	1240	2146	1525	1561	1066	1598	2120	1574.76	-0.0894335	0.18741	-0.477207	0.633215	0.999993
ANXA6	756	2791	1217	1874	1323	1336	1497	1507.75	-0.134684	0.312239	-0.43135	0.666214	0.999993
ANXA7	365	656	448	634	395	721	799	562.531	-0.506044	0.190927	-2.65046	0.00803818	0.261462
ANXA8L1	440	227	553	939	628	1188	1074	723.033	-1.29247	0.298973	-4.32303	1.53899e-05	0.00190681
AOAH	108	119	80	104	80	78	129	99.2993	-0.0700383	0.281348	-0.248939	0.803408	0.999993
AOC1	1	4	6	4	11	23	17	9.45203	-2.0326	0.855243	-2.37664	0.0174712	0.421442
AOX1	430	700	456	523	364	627	705	532.064	-0.197038	0.184325	-1.06897	0.285083	0.999993
AP1AR	505	687	478	604	303	599	563	520.604	-0.00127962	0.169389	-0.00755431	0.993973	0.999993
AP1B1	942	1219	995	1182	892	1328	1055	1076.61	-0.210256	0.113756	-1.84831	0.0645571	0.781393
AP1G1	2785	3524	2916	2954	1953	3282	2878	2846.87	0.0376446	0.0944044	0.398759	0.690071	0.999993
AP1M1	1966	2484	2053	1945	1452	2174	2076	1991.53	0.0579305	0.096649	0.59939	0.548913	0.999993
AP1S2	585	822	783	834	503	621	873	708.1	-0.082758	0.188664	-0.438653	0.660913	0.999993
AP1S3	2220	1408	1760	886	853	1299	1635	1426.3	0.537194	0.26375	2.03675	0.0416751	0.645443
AP2A2	2916	3459	3178	2786	1897	3472	3246	2937.1	0.0558584	0.125049	0.446692	0.655097	0.999993
AP2B1	2003	2128	2074	2123	1406	2276	1761	1942.18	0.0213684	0.12592	0.169698	0.865247	0.999993
AP2M1	7479	10672	9028	9418	7085	9973	8976	8839.68	-0.102455	0.102126	-1.00322	0.315756	0.999993
AP3B1	2345	1628	2504	3036	2048	1992	1968	2238.48	-0.179856	0.257168	-0.699372	0.484319	0.999993
AP3D1	2805	3364	3049	3963	2327	4279	3862	3326.38	-0.33403	0.118109	-2.82814	0.00468196	0.178241
AP3M1	2974	3565	3046	2500	1989	3445	2855	2859.74	0.131122	0.120529	1.08789	0.276642	0.999993
AP3M2	827	1087	720	1133	750	1301	1308	1003.4	-0.471827	0.150023	-3.14503	0.00166071	0.0838291
AP3S1	751	942	629	713	467	753	858	716.502	0.0323625	0.165864	0.195114	0.845303	0.999993
AP4B1	820	868	779	814	545	956	692	770.391	0.0246593	0.140296	0.175767	0.860477	0.999993
AP4E1	433	513	461	523	283	565	518	461.223	-0.108144	0.155354	-0.696115	0.486357	0.999993
AP4S1	357	437	355	308	291	370	421	359.639	0.00640195	0.172183	0.0371812	0.970341	0.999993
AP5M1	90	92	100	97	111	96	147	106.078	-0.407625	0.287151	-1.41955	0.155739	0.999993
AP5Z1	175	277	251	278	201	283	243	241.326	-0.234938	0.17436	-1.34743	0.177841	0.999993
APAF1	197	404	250	351	125	328	322	271.595	-0.0985942	0.271649	-0.362947	0.716644	0.999993
APBA1	217	223	188	240	147	204	202	200.954	-0.0358251	0.186128	-0.192476	0.847369	0.999993
APBA2	817	3752	697	968	1043	1098	690	1234.33	0.624348	0.62107	1.00528	0.314763	0.999993
APBA3	966	1062	1070	934	792	1140	800	958.726	0.049221	0.15467	0.318232	0.750309	0.999993
APBB1IP	54	54	35	32	56	21	23	40.5259	0.299805	0.513781	0.583527	0.559539	0.999993
APBB2	564	849	562	686	424	655	609	608.648	0.0194644	0.145924	0.133387	0.893887	0.999993
APC	930	738	866	1216	575	905	1019	884.651	-0.219189	0.215102	-1.019	0.308203	0.999993
APC2	163	148	223	129	143	167	95	153.032	0.281995	0.300494	0.938438	0.348019	0.999993
APCDD1	5675	10047	5778	8590	5547	7937	6303	6995.8	-0.135019	0.176076	-0.766822	0.443188	0.999993
APCDD1L	73	29	71	25	52	63	55	53.5127	0.142313	0.479028	0.297086	0.766401	0.999993
APELA	304	257	152	200	191	224	82	201.61	0.30699	0.375134	0.818349	0.413158	0.999993
APH1A	530	767	566	561	427	569	442	543.349	0.171807	0.153564	1.1188	0.263225	0.999993
API5	2379	3069	2245	2183	1576	2596	2195	2276.19	0.14171	0.10999	1.28839	0.19761	0.999993
APIP	1329	1773	1261	1419	969	1393	1534	1360.34	0.00282896	0.131443	0.0215224	0.982829	0.999993
APITD1	1205	2096	1189	1578	1110	1460	1827	1468.98	-0.146748	0.185276	-0.79205	0.428331	0.999993
APLF	540	505	525	427	380	477	385	460.922	0.203268	0.177569	1.14473	0.252323	0.999993
APLP2	7450	9433	7979	8091	5494	10254	7749	7913.17	-0.039458	0.112536	-0.350625	0.72587	0.999993
APMAP	908	1127	947	886	626	1052	1016	920.994	0.0372731	0.120035	0.310519	0.756166	0.999993
APOA1	102	27	302	43	98	59	95	106.354	0.817366	0.879328	0.929535	0.352612	0.999993
APOA1BP	1732	2479	2065	1874	1867	1964	2141	2011.04	-0.0657626	0.163286	-0.402745	0.687136	0.999993
APOB	0	0	0	0	0	0	0	0	NA	NA	NA	NA	NA
APOBEC1	0	1	0	0	0	0	0	0.117917	0.829631	3.81694	0.217355	0.827932	NA
APOBEC2	7	25	4	22	7	13	11	12.1471	-0.312266	0.714343	-0.437138	0.662011	0.999993
APOBEC4	1	0	0	0	0	0	0	0.149644	0.829631	3.81694	0.217355	0.827932	NA
APOD	4	2	12	0	3	2	4	3.90574	1.27989	1.21346	1.05475	0.291542	0.999993
APOH	0	2	0	179	47	390	495	153.182	-8.79337	1.3657	-6.43875	1.2046e-10	4.20961e-08
APOLD1	17	32	13	18	10	9	10	15.1063	0.649251	0.558137	1.16325	0.244729	0.999993
APOO	1436	2247	1691	1912	2049	2170	2156	1956.08	-0.378174	0.176736	-2.13977	0.0323733	0.569107
APOOL	277	475	277	278	287	298	270	305.975	0.0997051	0.220819	0.451525	0.651611	0.999993
APOPT1	137	207	140	125	146	158	132	148.642	0.036754	0.237756	0.154587	0.877147	0.999993
APP	5939	6825	6410	6516	4338	7151	6570	6160.1	-0.0516414	0.100025	-0.516284	0.605656	0.999993
APPBP2	1540	1929	1693	1560	1239	1906	1541	1608.31	0.016695	0.107792	0.154882	0.876915	0.999993
APPL1	1346	1273	1383	994	708	1325	1390	1182.58	0.183617	0.183041	1.00315	0.315791	0.999993
APPL2	369	701	549	514	352	510	582	500.303	0.00053879	0.184924	0.00291358	0.997675	0.999993
APRT	2154	3123	2431	2244	1881	2353	2219	2315.15	0.0948097	0.124872	0.759255	0.4477	0.999993
APTX	3662	2434	3767	4240	3184	1967	2311	3138.85	0.0273932	0.325679	0.084111	0.932968	0.999993
AQP1	1089	1617	1966	3037	1223	1102	893	1550.04	-0.140876	0.508016	-0.277306	0.781545	0.999993
AQP11	131	86	139	108	54	124	122	107.4	0.158774	0.305602	0.519546	0.60338	0.999993
AQP2	2	5	8	2	5	2	3	3.92709	0.525064	1.03346	0.508062	0.61141	0.999993
AQP3	3053	2939	3153	3000	2453	4097	3881	3198.96	-0.239997	0.155884	-1.53959	0.123659	0.964237
AQP4	16	13	16	5	4	9	6	9.6081	1.23398	0.635017	1.94323	0.0519888	0.716436
AQP5	11	19	16	9	17	37	11	16.8922	-0.398321	0.605304	-0.658052	0.510505	0.999993
AQP8	4	5	9	1	9	8	16	7.59568	-0.655099	0.914451	-0.716384	0.473754	0.999993
AQP9	49	83	54	103	96	210	484	152.296	-1.95753	0.47257	-4.1423	3.43839e-05	0.00380991
AQR	2227	2876	2510	2469	1413	2627	2331	2298.52	0.0935801	0.12101	0.773327	0.439329	0.999993
AR	93	141	113	72	100	99	94	101.435	0.173226	0.274862	0.630228	0.528546	0.999993
ARAP1	1840	2155	1901	1676	1106	1847	1325	1661.11	0.288539	0.127238	2.26772	0.0233463	0.486525
ARAP2	446	545	441	518	228	670	771	501.709	-0.271379	0.265316	-1.02285	0.306379	0.999993
ARC	0	0	0	0	0	0	0	0	NA	NA	NA	NA	NA
ARCN1	1784	2347	2278	2063	1554	2547	1892	2036.85	-0.0344188	0.12748	-0.269993	0.787166	0.999993
AREG	911	763	799	574	496	626	762	699.86	0.313157	0.194056	1.61374	0.106584	0.925779
AREL1	1332	1828	1598	1615	1084	1990	1674	1558.88	-0.116967	0.118982	-0.983071	0.325573	0.999993
ARF3	1474	1990	1463	1602	1348	1734	1394	1558.1	-0.0319349	0.139875	-0.228311	0.819405	0.999993
ARF4	4691	5259	5332	3819	3444	5468	4771	4625.75	0.104428	0.141904	0.735908	0.461787	0.999993
ARF5	389	629	411	397	353	423	362	417.604	0.153574	0.178082	0.862378	0.38848	0.999993
ARF6	8613	9175	8313	6554	5563	10183	9149	8092.66	0.0438648	0.160219	0.273781	0.784253	0.999993
ARFGAP1	1088	1595	1281	1422	829	1294	1378	1244.78	-0.0197466	0.136596	-0.144562	0.885057	0.999993
ARFGAP2	1467	2025	1658	1587	1253	2040	1675	1646.11	-0.0578748	0.112859	-0.512806	0.608087	0.999993
ARFGAP3	889	900	862	839	586	882	742	805.162	0.10242	0.132561	0.772621	0.439747	0.999993
ARFGEF1	582	710	651	713	350	807	795	642.133	-0.128813	0.187202	-0.688096	0.491392	0.999993
ARFGEF2	1117	1029	1083	1036	702	1367	1090	1045.42	-0.0506286	0.160744	-0.314964	0.752789	0.999993
ARFGEF3	481	534	459	473	245	477	505	443.349	0.114174	0.175583	0.650258	0.515525	0.999993
ARFIP1	1480	1962	1553	1378	887	1710	1741	1493.56	0.113336	0.151681	0.747196	0.454945	0.999993
ARFIP2	321	374	315	275	237	355	225	296.679	0.176277	0.183363	0.961351	0.336375	0.999993
ARFRP1	988	1171	1071	982	664	1132	1070	993.805	0.0531351	0.117722	0.451361	0.651729	0.999993
ARG2	1025	1435	1263	1157	816	1338	1301	1169.54	-0.0137996	0.121411	-0.11366	0.909508	0.999993
ARGLU1	809	1065	977	1122	585	865	904	888.256	0.0131919	0.161267	0.0818015	0.934805	0.999993
ARHGAP1	1365	1831	1659	1544	1206	1972	1669	1583.59	-0.102469	0.11575	-0.885266	0.376013	0.999993
ARHGAP10	521	661	411	565	289	629	509	498.673	-0.00852918	0.189751	-0.0449492	0.964148	0.999993
ARHGAP11A	258	497	292	269	197	276	326	294.191	0.236646	0.208186	1.1367	0.255662	0.999993
ARHGAP12	849	924	707	811	428	931	840	765.846	0.0460415	0.175504	0.262339	0.79306	0.999993
ARHGAP15	343	1388	515	230	302	147	168	419.477	1.52835	0.588985	2.59489	0.00946218	0.288004
ARHGAP17	152	234	172	189	108	199	185	172.641	0.00882767	0.186627	0.0473012	0.962273	0.999993
ARHGAP18	144	143	139	172	101	238	186	157.48	-0.379752	0.2197	-1.7285	0.0838983	0.860079
ARHGAP19	573	511	574	507	434	646	473	528.717	-0.00749995	0.178819	-0.0419416	0.966545	0.999993
ARHGAP20	34	54	32	37	30	32	37	36.117	0.0828032	0.345098	0.239941	0.810376	0.999993
ARHGAP21	2194	2133	1959	1975	1184	2130	2279	1946.27	0.0553837	0.160877	0.34426	0.730651	0.999993
ARHGAP22	2257	2730	1980	2285	1756	2242	1875	2140.25	0.0506138	0.142992	0.353963	0.723366	0.999993
ARHGAP24	154	627	245	368	188	210	198	272.955	0.3037	0.376526	0.806585	0.419906	0.999993
ARHGAP25	42	71	40	41	22	40	34	40.0201	0.445932	0.332447	1.34136	0.179802	0.999993
ARHGAP26	356	347	330	365	254	397	290	331.033	-0.0320076	0.169405	-0.188942	0.850138	0.999993
ARHGAP28	201	193	196	226	95	127	96	159.42	0.428967	0.302803	1.41665	0.156585	0.999993
ARHGAP29	2530	2883	2691	2547	1566	3051	2695	2515.33	0.0352455	0.129728	0.271687	0.785863	0.999993
ARHGAP30	18	36	17	12	16	15	21	18.9308	0.387332	0.497094	0.779192	0.435867	0.999993
ARHGAP31	765	1271	1051	1254	629	823	727	912.807	0.125862	0.216325	0.58182	0.560688	0.999993
ARHGAP32	453	577	595	671	370	684	591	553.124	-0.199533	0.155684	-1.28165	0.199964	0.999993
ARHGAP35	679	841	789	794	448	942	644	717.351	0.0247687	0.158641	0.15613	0.87593	0.999993
ARHGAP36	11	19	19	17	14	17	14	15.7259	-0.066317	0.491334	-0.134973	0.892633	0.999993
ARHGAP39	1148	979	1208	1117	672	1311	1153	1068.73	-0.0154378	0.180291	-0.0856268	0.931763	0.999993
ARHGAP40	1232	1347	1474	1214	741	1192	1224	1183.52	0.202857	0.14359	1.41276	0.157728	0.999993
ARHGAP42	474	638	449	531	299	500	585	485.863	0.0047562	0.172243	0.0276132	0.977971	0.999993
ARHGAP5	2243	2584	1979	2215	1140	2887	2549	2167.96	-0.0363745	0.191656	-0.189791	0.849473	0.999993
ARHGAP6	29	57	48	68	29	29	42	42.3658	-0.0535249	0.404588	-0.132295	0.894751	0.999993
ARHGAP8	20	37	15	30	7	25	33	22.7632	-0.0887292	0.525696	-0.168784	0.865966	0.999993
ARHGDIA	3108	4386	3408	3510	2964	3843	3424	3486.59	-0.0624602	0.119495	-0.522703	0.601181	0.999993
ARHGDIB	800	3095	947	1532	1027	1077	1055	1312.74	0.24065	0.34972	0.688121	0.491376	0.999993
ARHGDIG	102	178	121	81	96	131	92	112.49	0.261839	0.260341	1.00576	0.314532	0.999993
ARHGEF10	583	533	453	586	286	553	546	496.63	0.00137099	0.196873	0.00696387	0.994444	0.999993
ARHGEF10L	1054	1278	1080	1354	845	1316	919	1106.12	-0.0812913	0.153051	-0.531139	0.595322	0.999993
ARHGEF12	1585	1782	1892	1638	954	1954	1518	1583.65	0.117877	0.149153	0.790315	0.429344	0.999993
ARHGEF16	139	71	132	119	87	141	119	115.513	-0.105019	0.312475	-0.336088	0.736805	0.999993
ARHGEF17	966	1318	1337	1298	820	1202	829	1093.77	0.093866	0.179932	0.521675	0.601896	0.999993
ARHGEF18	227	251	257	299	159	282	230	239.659	-0.0865042	0.181313	-0.477099	0.633292	0.999993
ARHGEF26	517	625	474	475	301	646	487	491.552	0.0742282	0.163167	0.454921	0.649166	0.999993
ARHGEF28	135	107	141	213	101	92	69	122.88	-0.00984439	0.387849	-0.025382	0.97975	0.999993
ARHGEF3	51	65	67	71	46	49	55	57.3278	0.0104294	0.294374	0.0354292	0.971738	0.999993
ARHGEF33	6	4	7	5	4	5	8	5.57264	-0.0564842	0.809986	-0.0697348	0.944405	0.999993
ARHGEF37	235	238	301	187	197	471	549	306.218	-0.521647	0.338611	-1.54055	0.123427	0.964237
ARHGEF38	4	4	3	4	0	4	3	2.96949	0.372995	1.14394	0.326063	0.744377	0.999993
ARHGEF39	438	405	555	688	509	331	369	478.461	-0.178572	0.314394	-0.567988	0.570043	0.999993
ARHGEF5	2169	2187	2318	1982	1277	2443	2134	2037.1	0.0921674	0.144703	0.636943	0.524162	0.999993
ARHGEF6	1691	1956	1691	1593	1141	1826	1742	1637.53	0.0620491	0.10775	0.57586	0.56471	0.999993
ARHGEF7	665	957	651	772	417	815	751	699.663	0.0256484	0.158406	0.161915	0.871373	0.999993
ARID1A	970	1088	1133	1211	722	1421	1052	1066.89	-0.145958	0.14719	-0.991626	0.32138	0.999993
ARID1B	2038	2416	2187	2202	1340	2764	2372	2143.03	-0.066859	0.138014	-0.484437	0.628076	0.999993
ARID2	340	409	326	364	208	418	387	342.64	-0.0437505	0.163724	-0.267222	0.789298	0.999993
ARID3B	57	85	82	82	61	124	79	79.9757	-0.325013	0.262006	-1.24048	0.214799	0.999993
ARID4A	626	773	762	771	409	715	710	667.476	0.0414962	0.152923	0.271354	0.786119	0.999993
ARID4B	910	952	787	927	534	993	1005	857.143	-0.065776	0.158717	-0.414424	0.678564	0.999993
ARID5A	42	76	55	56	49	56	53	54.7202	-0.0460484	0.291248	-0.158107	0.874372	0.999993
ARID5B	966	1118	949	1009	524	1163	997	937.423	0.0408895	0.161195	0.253665	0.799754	0.999993
ARIH1	2281	2927	2336	2363	1798	2742	2343	2364.79	-0.00366334	0.0965039	-0.0379606	0.969719	0.999993
ARIH2	1427	1806	1419	1487	1003	1535	1409	1417.25	0.0694496	0.102036	0.680638	0.496101	0.999993
ARL1	2423	4024	2899	2942	2118	2909	3021	2852.68	0.0383268	0.134621	0.284701	0.775873	0.999993
ARL10	150	284	168	294	289	339	281	258.598	-0.754776	0.220968	-3.41576	0.000636038	0.0390476
ARL11	57	93	62	117	73	79	119	85.2471	-0.601438	0.279661	-2.15059	0.0315083	0.563665
ARL13B	387	531	358	464	237	447	463	402.348	-0.0317041	0.179771	-0.176359	0.860012	0.999993
ARL14	0	2	8	5	0	5	3	3.09625	0.0165208	1.44082	0.0114663	0.990851	0.999993
ARL14EP	1109	1071	870	948	780	1529	1226	1062.16	-0.235791	0.186105	-1.26698	0.205163	0.999993
ARL14EPL	1	1	0	3	2	0	0	1.07077	-1.14126	2.26683	-0.503462	0.614639	NA
ARL15	243	215	224	253	176	154	165	204.811	0.148925	0.26235	0.56766	0.570266	0.999993
ARL16	168	356	191	143	273	237	142	216.524	0.0309908	0.360777	0.0859003	0.931546	0.999993
ARL2BP	1557	2081	1624	1485	1239	1772	1827	1632.16	0.0189608	0.12524	0.151396	0.879663	0.999993
ARL3	654	895	662	752	533	744	640	687.397	0.0102546	0.129381	0.0792586	0.936827	0.999993
ARL4A	2348	2742	2427	2638	1654	3307	2455	2462.93	-0.103546	0.129825	-0.797583	0.425112	0.999993
ARL4C	724	617	678	573	386	554	417	558.564	0.375805	0.187292	2.00651	0.0448015	0.663232
ARL5A	876	1065	888	908	677	1061	1021	915.47	-0.0777202	0.114201	-0.680558	0.496151	0.999993
ARL5B	274	434	402	373	228	418	435	358.193	-0.0892351	0.183578	-0.486089	0.626904	0.999993
ARL6	327	511	351	306	280	378	386	356.984	0.0869286	0.171131	0.507964	0.611479	0.999993
ARL6IP1	7041	9908	7006	5991	5176	6769	5877	6715.92	0.277755	0.128533	2.16096	0.0306983	0.560579
ARL6IP4	841	958	965	1038	618	874	1000	888.229	-0.0500625	0.15089	-0.331782	0.740054	0.999993
ARL6IP5	4002	4490	3901	2633	2737	3783	3228	3500.81	0.285571	0.153718	1.85776	0.0632024	0.780409
ARL8B	13826	14919	12971	8831	8336	15026	15084	12501.4	0.129921	0.192969	0.673275	0.500773	0.999993
ARL9	236	378	314	239	190	274	331	274.877	0.12554	0.192233	0.653062	0.513716	0.999993
ARMC1	2359	2859	2284	2181	1465	2485	2577	2271.81	0.089083	0.128192	0.69492	0.487106	0.999993
ARMC10	136	367	159	143	125	180	165	175.845	0.349091	0.287726	1.21328	0.225024	0.999993
ARMC2	239	161	186	128	103	195	218	173.746	0.203972	0.284311	0.717426	0.473111	0.999993
ARMC3	3	7	0	11	9	1	2	4.95168	-1.0789	1.26404	-0.853535	0.393363	0.999993
ARMC4	3	1	6	3	7	2	4	3.99424	-0.447444	1.09749	-0.407699	0.683495	0.999993
ARMC6	1362	1600	1511	1330	1003	1645	1374	1383.34	0.0424886	0.111374	0.381495	0.702836	0.999993
ARMC7	474	726	468	543	437	601	451	521.254	-0.0162871	0.167521	-0.0972242	0.922548	0.999993
ARMC8	1887	2344	1932	1762	1245	2139	1961	1860.2	0.0961838	0.109942	0.874861	0.381649	0.999993
ARMC9	510	654	516	581	369	630	604	542.101	-0.0779566	0.129007	-0.604284	0.545655	0.999993
ARMT1	711	1021	600	679	478	930	853	734.911	-0.0372686	0.182324	-0.204409	0.838034	0.999993
ARNT	1767	2218	2027	2050	1457	2050	1549	1852.3	0.04634	0.135426	0.342179	0.732216	0.999993
ARNT2	104	125	83	128	90	154	172	120.757	-0.501281	0.232419	-2.1568	0.0310215	0.561477
ARNTL	615	685	680	513	391	557	697	583.069	0.176394	0.170283	1.03588	0.300256	0.999993
ARNTL2	518	567	518	403	274	490	614	473.965	0.163635	0.201364	0.812632	0.416429	0.999993
ARPC1A	3534	4107	3411	3244	2675	5072	4887	3786.53	-0.21203	0.171163	-1.23876	0.215436	0.999993
ARPC1B	515	971	683	886	711	741	701	739.81	-0.242921	0.201175	-1.20751	0.227236	0.999993
ARPC2	4470	5319	5005	4279	3316	4524	4406	4422.07	0.130195	0.103766	1.2547	0.209586	0.999993
ARPC3	3983	5202	4169	4014	3380	4729	4481	4231.25	-0.0320028	0.107715	-0.297105	0.766386	0.999993
ARPC4	2407	3747	2908	2450	2604	2886	2982	2836.94	-0.0173726	0.169909	-0.102246	0.918561	0.999993
ARPC5	6067	9403	7350	7162	6110	7019	6570	7031.14	0.0231063	0.146003	0.158259	0.874252	0.999993
ARPP19	8808	10430	8698	7800	6017	9257	8535	8380.23	0.117526	0.0982659	1.196	0.231696	0.999993
ARPP21	19	36	35	46	11	33	27	28.4361	-0.0561405	0.461951	-0.121529	0.903272	0.999993
ARR3	1	0	0	0	3	1	0	0.859141	-1.82795	2.76414	-0.66131	0.508413	NA
ARRDC1	1969	1791	1929	1514	1111	2273	1594	1711.76	0.139225	0.174997	0.795584	0.426274	0.999993
ARRDC2	1595	1788	1587	1807	1405	1919	1475	1643.88	-0.122018	0.135201	-0.902491	0.366796	0.999993
ARRDC3	1057	629	1025	786	610	770	740	803.949	0.221646	0.243734	0.909378	0.363151	0.999993
ARRDC4	950	781	751	650	414	1006	1107	792.372	-0.00680945	0.25619	-0.0265797	0.978795	0.999993
ARSA	470	1087	547	550	600	670	617	638.993	0.0103458	0.245293	0.0421773	0.966357	0.999993
ARSB	576	540	765	894	606	462	458	620.71	-0.0907107	0.298476	-0.303913	0.761194	0.999993
ARSG	186	142	150	146	115	120	115	139.379	0.241731	0.256308	0.943128	0.345616	0.999993
ARSI	59	74	101	94	56	73	44	70.929	0.102508	0.339403	0.302023	0.762634	0.999993
ARSJ	84	192	221	285	128	94	132	160.742	-0.104925	0.408594	-0.256796	0.797336	0.999993
ARSK	548	670	615	1004	588	376	402	603.886	-0.118218	0.333888	-0.354065	0.72329	0.999993
ART4	0	3	1	4	1	0	2	1.52195	-0.60976	1.78205	-0.342167	0.732225	NA
ARTN	26	43	29	26	19	31	34	28.998	0.118174	0.369479	0.31984	0.749089	0.999993
ARV1	231	351	182	158	160	351	250	233.857	0.0271106	0.274429	0.0987891	0.921306	0.999993
ARVCF	2005	1961	2039	1887	1069	1890	1977	1801.43	0.139688	0.156682	0.891541	0.372639	0.999993
AS3MT	193	102	215	146	148	164	219	171.399	-0.0908941	0.330322	-0.275168	0.783187	0.999993
ASAH1	15543	20036	12428	14696	12516	19565	25179	16905.4	-0.292776	0.207629	-1.41009	0.158512	0.999993
ASAP1	516	585	533	726	325	528	600	535.252	-0.100688	0.19387	-0.519358	0.603511	0.999993
ASAP2	1031	1059	875	772	509	893	971	856.412	0.230419	0.166403	1.3847	0.166144	0.999993
ASAP3	470	660	693	710	411	639	455	567.608	0.0148109	0.192095	0.0771021	0.938542	0.999993
ASB1	214	273	243	194	160	227	149	205.673	0.284083	0.191264	1.48529	0.137466	0.984553
ASB11	8	15	4	6	8	8	8	8.04604	0.0807766	0.719905	0.112204	0.910661	0.999993
ASB12	0	0	1	0	0	0	0	0.139306	0.829631	3.81694	0.217355	0.827932	NA
ASB13	1012	1393	1102	931	948	1327	1292	1131.98	-0.0823618	0.159429	-0.516605	0.605432	0.999993
ASB14	29	27	19	34	15	25	20	23.7635	-0.0120763	0.434907	-0.0277674	0.977848	0.999993
ASB15	2	2	0	0	0	0	0	0.535123	2.71288	3.49342	0.77657	0.437413	NA
ASB18	0	0	1	0	0	0	0	0.139306	0.829631	3.81694	0.217355	0.827932	NA
ASB2	6	9	7	10	12	17	10	10.2073	-0.882348	0.622877	-1.41657	0.156609	0.999993
ASB3	463	634	608	429	369	602	455	499.985	0.169743	0.156479	1.08477	0.278025	0.999993
ASB4	7	1	4	0	5	0	0	2.69437	1.32558	1.82813	0.725105	0.468388	0.999993
ASB5	363	342	391	386	267	484	422	375.021	-0.187611	0.172168	-1.0897	0.275847	0.999993
ASB6	646	878	846	632	505	783	602	687.383	0.200086	0.13985	1.43072	0.152509	0.999993
ASB7	195	260	184	196	129	200	199	190.961	0.111377	0.171191	0.650601	0.515304	0.999993
ASB8	439	774	527	535	444	587	452	528.521	0.0459304	0.176796	0.259793	0.795023	0.999993
ASB9	962	1067	755	812	523	1084	1031	871.171	0.00942332	0.182837	0.0515393	0.958896	0.999993
ASCC1	526	769	594	567	409	736	643	593.663	-0.023122	0.138891	-0.166475	0.867783	0.999993
ASCC2	601	694	672	594	503	630	590	608.033	0.0480156	0.138851	0.345807	0.729487	0.999993
ASCC3	736	773	607	656	519	947	801	709.996	-0.155495	0.163909	-0.948668	0.342789	0.999993
ASCL4	7	14	6	7	2	20	17	9.81511	-0.428375	0.770719	-0.555812	0.57834	0.999993
ASF1A	797	1165	909	757	763	919	992	892.169	0.00775837	0.163318	0.0475048	0.962111	0.999993
ASH1L	1020	1203	1137	1311	655	1272	1150	1084.25	-0.0658459	0.152201	-0.432624	0.665288	0.999993
ASH2L	1803	2543	2036	2049	1426	2129	1528	1898.13	0.123298	0.138199	0.892178	0.372297	0.999993
ASIC1	16	31	34	39	35	19	11	26.93	-0.151127	0.569178	-0.265517	0.790611	0.999993
ASIC5	0	0	0	0	0	0	0	0	NA	NA	NA	NA	NA
ASIP	3	2	36	3	16	0	0	9.2238	1.13951	1.51394	0.75268	0.451642	0.999993
ASMT	7	12	11	4	6	8	13	8.55737	0.229948	0.695006	0.330857	0.740752	0.999993
ASMTL	269	347	258	229	228	387	298	284.002	-0.0952987	0.19336	-0.492857	0.622114	0.999993
ASNA1	220	303	270	184	197	306	217	239.252	0.0936536	0.20346	0.460306	0.645297	0.999993
ASNS	651	1136	896	790	563	910	711	790.044	0.131371	0.15297	0.858803	0.390449	0.999993
ASNSD1	687	973	746	716	483	816	800	730.197	0.0680585	0.129182	0.526843	0.598303	0.999993
ASPA	194	171	93	132	99	275	133	153.15	-0.138794	0.338212	-0.410376	0.68153	0.999993
ASPG	1377	1392	1560	822	902	1116	1143	1178.61	0.406899	0.186141	2.18597	0.0288175	0.542446
ASPH	1614	3071	1556	2155	1214	1855	1951	1863.64	0.0686564	0.200368	0.342651	0.731861	0.999993
ASPHD2	6	18	11	17	22	35	20	18.422	-1.17196	0.533594	-2.19636	0.0280662	0.53838
ASPM	533	729	557	631	347	749	753	598.779	-0.133607	0.178384	-0.748987	0.453865	0.999993
ASPN	60	37	32	65	23	63	49	46.1232	-0.270121	0.401499	-0.67278	0.501087	0.999993
ASPSCR1	2743	3067	2527	2324	2107	2891	2572	2582.82	0.0395431	0.130984	0.301892	0.762734	0.999993
ASRGL1	690	790	586	610	542	824	794	683.764	-0.130055	0.158749	-0.819248	0.412645	0.999993
ASS1	403	428	183	162	243	538	118	290.545	0.236008	0.443863	0.531713	0.594925	0.999993
ASTE1	132	188	167	91	89	146	121	130.572	0.412281	0.218054	1.89073	0.0586602	0.758592
ASTN1	77	82	103	96	45	90	72	79.0789	0.11375	0.272853	0.41689	0.676759	0.999993
ASTN2	150	92	100	81	75	182	126	113.767	-0.085858	0.33696	-0.254802	0.798876	0.999993
ASUN	3423	4731	3264	3541	2335	4405	4276	3627.53	-0.0488191	0.146491	-0.333257	0.73894	0.999993
ASXL1	529	741	606	670	429	663	540	586.853	-0.00511578	0.132561	-0.0385918	0.969216	0.999993
ASXL2	322	388	388	327	214	448	350	340.74	0.0302373	0.169541	0.178349	0.858449	0.999993
ASXL3	443	494	469	576	275	663	582	488.775	-0.242835	0.190489	-1.2748	0.202381	0.999993
ASZ1	0	0	0	0	0	0	0	0	NA	NA	NA	NA	NA
ATAD1	1218	1491	1369	1151	876	1411	1237	1230.84	0.101079	0.109152	0.926032	0.354429	0.999993
ATAD2	1026	1253	1151	1128	555	1104	990	1004.48	0.179499	0.154265	1.16357	0.244598	0.999993
ATAD2B	940	1004	872	1054	497	990	956	882.678	0.0130617	0.172289	0.0758128	0.939568	0.999993
ATAD3A	1075	1387	1117	1159	799	1550	1089	1144.94	-0.05579	0.135945	-0.410388	0.681521	0.999993
ATAD5	477	552	427	475	265	550	482	450.569	0.0339991	0.163829	0.207528	0.835597	0.999993
ATCAY	5	23	14	12	9	8	5	10.5341	0.519463	0.693735	0.748791	0.453983	0.999993
ATE1	539	766	498	578	362	593	569	545.754	0.0694036	0.148176	0.468387	0.639508	0.999993
ATF1	693	834	668	646	425	842	584	655.743	0.123995	0.147772	0.839097	0.401415	0.999993
ATF2	1253	1615	1310	1209	880	1476	1463	1291.34	0.0314291	0.124655	0.252129	0.800942	0.999993
ATF3	23	25	22	17	11	18	31	20.5862	0.171634	0.46792	0.366802	0.713766	0.999993
ATF4	15363	18738	16723	16382	12089	16610	16894	15932.5	0.00370735	0.0975157	0.038018	0.969673	0.999993
ATF6	513	610	506	478	349	545	457	486.385	0.128969	0.123569	1.0437	0.296624	0.999993
ATF7	89	85	107	120	66	142	61	94.2091	-0.139319	0.313301	-0.44468	0.656551	0.999993
ATF7IP	662	797	641	808	505	972	820	730.61	-0.253829	0.133748	-1.89781	0.0577213	0.75372
ATG10	148	85	134	174	93	84	85	115.555	0.0656545	0.368282	0.178272	0.858509	0.999993
ATG101	1028	1666	1284	1144	1037	1252	1209	1217.47	0.0373417	0.151728	0.24611	0.805597	0.999993
ATG12	2052	1213	2109	1472	1553	1032	1093	1533.65	0.329202	0.318508	1.03358	0.301335	0.999993
ATG13	2153	2403	2433	1706	1607	2457	2416	2143.7	0.0704589	0.159005	0.443124	0.657676	0.999993
ATG14	349	439	335	326	208	352	338	328.275	0.175587	0.145436	1.20731	0.227312	0.999993
ATG16L1	1547	1917	1726	1690	1233	1981	1685	1659.11	-0.0467556	0.0988515	-0.472989	0.636221	0.999993
ATG2B	1102	1409	1169	1183	694	1434	1324	1160.17	-0.0181734	0.147482	-0.123224	0.90193	0.999993
ATG3	2222	2968	2011	2031	1643	2576	2250	2205.42	0.0467645	0.12981	0.360252	0.718659	0.999993
ATG4A	534	652	463	656	450	663	682	579.344	-0.279244	0.140365	-1.98942	0.0466552	0.675015
ATG4B	3135	2877	2816	2466	2188	2724	2605	2678.23	0.115805	0.155536	0.744554	0.456541	0.999993
ATG4C	1392	3180	1355	1731	1519	1912	2248	1865.03	-0.0858676	0.243277	-0.352962	0.724117	0.999993
ATG5	1897	2209	1669	1464	1087	2020	1962	1722.35	0.131071	0.158498	0.826957	0.408261	0.999993
ATG7	596	561	564	538	415	605	568	545.455	0.000500057	0.150038	0.00333287	0.997341	0.999993
ATHL1	91	180	142	167	95	109	124	127.421	0.00478091	0.263803	0.018123	0.985541	0.999993
ATIC	279	355	260	281	197	397	290	288.018	-0.0762783	0.172689	-0.44171	0.658699	0.999993
ATL1	901	1311	1093	1479	1126	1497	1673	1289.96	-0.52565	0.131784	-3.98873	6.64293e-05	0.00642103
ATL2	2927	3369	2773	2512	1861	3126	3350	2797.76	0.0470232	0.145341	0.323537	0.746289	0.999993
ATM	850	918	814	772	389	996	1102	812.368	0.00332966	0.230055	0.0144733	0.988452	0.999993
ATMIN	540	597	462	564	282	648	606	515.648	-0.0650771	0.191436	-0.339941	0.733901	0.999993
ATN1	784	991	1058	1109	589	1051	568	862.226	0.081494	0.224049	0.363733	0.716057	0.999993
ATOH7	0	0	0	0	0	0	1	0.140923	-0.853481	3.81694	-0.223604	0.823066	NA
ATOX1	2664	3358	2733	2768	2378	3056	2747	2793.55	-0.0456288	0.117949	-0.386853	0.698865	0.999993
ATP10A	131	257	280	400	196	300	249	255.305	-0.488588	0.268984	-1.81642	0.0693059	0.794559
ATP10B	865	812	606	568	345	797	715	656.695	0.248148	0.21434	1.15774	0.246972	0.999993
ATP11A	720	844	600	923	442	1183	1469	860.91	-0.556806	0.264117	-2.10818	0.0350155	0.592931
ATP11B	2633	3499	2591	2605	1730	3423	3345	2767.99	-0.0403075	0.154585	-0.260747	0.794288	0.999993
ATP11C	961	1436	1452	1622	722	1117	1224	1193.6	0.018724	0.207419	0.0902714	0.928072	0.999993
ATP12A	5	18	30	5	13	11	9	12.9267	0.701117	0.726025	0.965693	0.334198	0.999993
ATP13A1	878	1121	910	931	737	988	794	899.054	0.034363	0.130468	0.263383	0.792255	0.999993
ATP13A2	503	626	524	573	361	651	475	520.683	-0.0136342	0.138373	-0.098532	0.92151	0.999993
ATP13A3	424	762	468	597	400	610	602	540.705	-0.143791	0.168511	-0.853302	0.393492	0.999993
ATP13A4	104	148	128	161	96	309	481	198.611	-1.12574	0.396055	-2.84238	0.00447777	0.172468
ATP1A1	6236	10525	7423	6722	6615	7019	6540	7232.02	0.0886561	0.176392	0.50261	0.615239	0.999993
ATP1B1	1991	2679	2134	2188	1592	2017	1403	1975.64	0.191095	0.17467	1.09404	0.273938	0.999993
ATP1B3	8692	9636	8083	6961	6335	8353	9411	8138.56	0.0542111	0.148874	0.36414	0.715753	0.999993
ATP1B4	45	79	69	94	83	19	41	62.9612	-0.11571	0.539029	-0.214664	0.830029	0.999993
ATP2A2	1072	1350	1305	1469	859	1674	1658	1316.67	-0.287335	0.150749	-1.90604	0.0566445	0.746811
ATP2A3	79	101	107	102	60	64	48	79.2498	0.346751	0.316536	1.09545	0.273318	0.999993
ATP2B1	1559	1504	1306	1471	834	1647	1505	1378.29	0.00670629	0.162047	0.0413848	0.966989	0.999993
ATP2B2	6	13	16	113	25	97	72	47.5456	-2.78875	0.494343	-5.64133	1.68746e-08	3.96523e-06
ATP2B4	1399	1770	1906	1744	1353	1869	1489	1633.71	-0.0595886	0.146951	-0.4055	0.68511	0.999993
ATP2C1	3847	5726	3535	4499	2998	5123	5660	4393.12	-0.18902	0.164756	-1.14727	0.251269	0.999993
ATP2C2	48	35	44	30	31	74	124	54.4423	-0.677201	0.490676	-1.38014	0.167544	0.999993
ATP4B	0	1	0	0	0	0	0	0.117917	0.829631	3.81694	0.217355	0.827932	NA
ATP5A1	11635	9068	13702	13259	10624	9432	8600	11020.7	-0.00209795	0.255213	-0.00822038	0.993441	0.999993
ATP5B	16121	22715	18623	17452	13664	22156	17960	18085.1	-0.0213413	0.105967	-0.201396	0.840389	0.999993
ATP5C1	4485	6132	4931	4720	3822	5267	4599	4790.31	0.0349791	0.104913	0.333409	0.738825	0.999993
ATP5D	3213	4113	3691	3148	3385	4030	3448	3568.37	-0.0813044	0.160747	-0.50579	0.613004	0.999993
ATP5E	5329	7312	5787	5787	5150	5568	5321	5720.33	0.0150617	0.14923	0.10093	0.919606	0.999993
ATP5F1	9423	13468	9914	9443	8769	11855	12373	10631.2	-0.0984301	0.141691	-0.694684	0.487254	0.999993
ATP5G1	1686	2312	1945	1549	1664	1749	1681	1791.38	0.0933126	0.1712	0.54505	0.585719	0.999993
ATP5G3	9908	14688	11364	11263	11055	12578	13769	12033.5	-0.177601	0.153559	-1.15657	0.24745	0.999993
ATP5H	1163	1960	1264	1399	1171	1408	1123	1338.44	0.0348453	0.176148	0.197818	0.843188	0.999993
ATP5I	12060	9085	11851	13805	11840	7002	7031	10611.8	-0.0116063	0.322536	-0.0359845	0.971295	0.999993
ATP5J	6256	9097	7084	5779	5634	7703	7546	6926.72	0.0232393	0.144591	0.160724	0.872311	0.999993
ATP5J2	530	911	603	861	687	756	638	708.735	-0.27669	0.194241	-1.42447	0.154312	0.999993
ATP5O	4667	6605	5345	5026	4585	6001	6486	5480.3	-0.137168	0.138334	-0.991578	0.321404	0.999993
ATP5S	676	748	841	808	866	625	1167	829.963	-0.356214	0.260946	-1.36509	0.172225	0.999993
ATP6AP1	1848	9675	1860	3896	3431	3943	4108	3959.19	-0.0301332	0.575746	-0.0523377	0.95826	0.999993
ATP6AP1L	47	32	33	49	31	44	18	36.3	-0.0279964	0.439012	-0.0637714	0.949152	0.999993
ATP6AP2	3281	6955	2928	4700	3589	5405	5014	4456.04	-0.255794	0.221982	-1.15232	0.249189	0.999993
ATP6V0A1	1368	2076	1406	2767	1725	2998	2908	2151.89	-0.807851	0.136077	-5.93671	2.90796e-09	8.25678e-07
ATP6V0A2	3334	7046	3106	4742	2807	5809	6171	4567.47	-0.255355	0.242913	-1.05122	0.293158	0.999993
ATP6V0A4	4	5	14	4	9	2	0	5.69317	0.759989	1.15181	0.659824	0.509367	0.999993
ATP6V0B	1317	2297	1279	1764	1521	1999	2390	1775.06	-0.38943	0.191128	-2.03753	0.041597	0.645443
ATP6V0C	5365	8048	4993	5419	4930	6441	6850	5934.16	-0.0953729	0.158771	-0.600695	0.548043	0.999993
ATP6V0D1	2863	5106	3061	4320	3550	4837	4683	4015.42	-0.396887	0.159236	-2.49244	0.0126869	0.341797
ATP6V0D2	15	77	3	0	7	2	0	13.3555	3.36486	1.2558	2.67945	0.00737432	0.243353
ATP6V0E1	1935	2888	1484	2162	1869	2559	1913	2092.01	-0.169285	0.192813	-0.877973	0.379958	0.999993
ATP6V1A	2400	4168	2538	3575	2876	3761	4315	3340.81	-0.41181	0.166839	-2.46831	0.0135754	0.35649
ATP6V1B1	1	1	5	0	2	3	1	1.8731	0.514493	1.5381	0.3345	0.738002	NA
ATP6V1B2	3393	5479	3585	4477	3790	5656	5863	4549.92	-0.39385	0.154268	-2.55302	0.0106794	0.309023
ATP6V1C1	2643	3371	2286	2630	1829	2872	3680	2712.12	-0.111279	0.178412	-0.623716	0.532814	0.999993
ATP6V1C2	24	125	10	0	114	868	1280	332.034	-3.56919	1.8846	-1.89387	0.0582422	0.75815
ATP6V1D	4499	7380	3980	4374	4116	5784	6726	5181.54	-0.14047	0.201957	-0.695545	0.486714	0.999993
ATP6V1E1	3440	5773	3184	3817	3746	4295	4539	4077.31	-0.157508	0.188079	-0.837456	0.402336	0.999993
ATP6V1F	293	455	462	374	323	418	331	375.816	0.0150999	0.189255	0.0797863	0.936407	0.999993
ATP6V1G1	6259	10030	5969	6636	7964	6433	8530	7431.16	-0.187196	0.231871	-0.807329	0.419477	0.999993
ATP6V1G3	37	63	26	34	22	32	52	36.936	0.122607	0.406359	0.301722	0.762864	0.999993
ATP6V1H	1688	2144	1541	1527	1225	2148	2240	1756.46	-0.110495	0.168172	-0.657036	0.511158	0.999993
ATP7A	1599	1865	1596	1510	897	1799	1786	1543.7	0.0747602	0.152647	0.489759	0.624304	0.999993
ATP7B	209	507	235	356	260	464	580	363.932	-0.539378	0.280684	-1.92166	0.054649	0.737221
ATP8A1	29	45	28	57	11	20	32	30.5991	0.0765768	0.50914	0.150404	0.880446	0.999993
ATP8A2	1	2	6	5	6	2	7	4.31764	-0.910415	1.05802	-0.860492	0.389518	0.999993
ATP8B1	299	160	337	190	159	217	242	229.257	0.310862	0.303495	1.02428	0.305705	0.999993
ATP8B3	4	2	21	4	13	11	3	8.65289	0.0490306	0.992626	0.0493948	0.960605	0.999993
ATP9A	419	449	445	394	230	529	456	407.938	0.0365627	0.185442	0.197165	0.843698	0.999993
ATP9B	620	824	608	680	428	574	597	608.501	0.134054	0.144437	0.928112	0.353349	0.999993
ATPAF1	1340	1781	1542	1330	1111	1518	1578	1439.38	0.0353028	0.12279	0.287506	0.773725	0.999993
ATPAF2	806	1177	901	906	790	938	930	913.317	-0.0398316	0.141599	-0.281298	0.778482	0.999993
ATPIF1	2571	3736	2821	2447	2484	3176	2470	2788.85	0.0492159	0.158895	0.309737	0.756761	0.999993
ATR	343	450	371	303	196	413	372	340.685	0.169622	0.172691	0.982229	0.325987	0.999993
ATRIP	741	1013	733	819	539	957	803	784.553	-0.0291165	0.126081	-0.230934	0.817366	0.999993
ATRN	919	1054	888	986	663	1211	1092	957.639	-0.15604	0.129001	-1.2096	0.226431	0.999993
ATRNL1	31	32	44	31	28	25	33	32.0789	0.152002	0.384903	0.394908	0.69291	0.999993
ATRX	1406	1473	1423	1365	767	1560	1373	1310.77	0.0904556	0.149646	0.604463	0.545536	0.999993
ATXN1	93	120	100	172	61	194	197	129.915	-0.656711	0.295146	-2.22504	0.0260785	0.520387
ATXN10	1164	1334	949	952	636	1034	940	982.067	0.253537	0.136817	1.85311	0.0638672	0.780409
ATXN1L	494	635	633	563	399	626	498	541.665	0.0524099	0.137194	0.382013	0.702451	0.999993
ATXN2	1006	1065	1007	1175	653	1186	1052	1003.91	-0.0833661	0.140194	-0.594647	0.55208	0.999993
ATXN3	600	701	415	628	303	633	748	561.382	-0.110547	0.232567	-0.475331	0.634551	0.999993
ATXN7	294	344	313	287	202	351	333	298.392	0.00274418	0.152329	0.0180149	0.985627	0.999993
ATXN7L1	354	420	350	427	226	443	414	368.545	-0.111232	0.161876	-0.687143	0.491993	0.999993
ATXN7L3	946	1241	1070	975	754	1183	855	988.31	0.0800484	0.128296	0.623937	0.532669	0.999993
AUH	665	585	575	474	495	495	531	547.721	0.14958	0.206934	0.72284	0.469778	0.999993
AUP1	1727	2993	1962	1904	1804	2291	1908	2056.97	0.00989048	0.168009	0.0588687	0.953057	0.999993
AURKA	880	2062	1198	1518	1198	1453	1326	1354.91	-0.169856	0.213333	-0.796198	0.425917	0.999993
AURKAIP1	911	1194	951	930	664	984	814	906.299	0.137625	0.113262	1.2151	0.224328	0.999993
AUTS2	1219	1112	1172	1253	708	1360	1183	1126.24	-0.0324098	0.162228	-0.199779	0.841653	0.999993
AVEN	347	530	342	484	280	479	448	407.069	-0.181239	0.16248	-1.11545	0.264656	0.999993
AVL9	538	624	575	535	369	604	647	547.389	-0.00594685	0.144726	-0.0410906	0.967224	0.999993
AVPR1A	3	84	8	22	12	69	56	33.4582	-0.519286	0.849203	-0.611499	0.540869	0.999993
AVPR1B	3	0	2	0	0	0	0	0.727544	3.14806	3.15417	0.998063	0.318249	NA
AXDND1	6	6	2	1	2	2	1	2.8047	1.48448	1.17872	1.25941	0.207883	0.999993
AXIN1	808	1049	1038	1083	638	1035	821	909.431	-0.00408636	0.146328	-0.0279259	0.977721	0.999993
AXIN2	3479	4071	2791	3535	1902	4220	2666	3156.93	0.0674908	0.182308	0.370202	0.711232	0.999993
AZI2	1638	2323	1545	1665	1210	1942	1898	1712.55	0.00123458	0.132925	0.00928778	0.99259	0.999993
AZIN1	926	1121	1014	1094	829	1226	1066	1029.56	-0.168589	0.10594	-1.59136	0.111528	0.939188
AZIN2	169	122	228	76	131	86	54	125.884	0.814445	0.420908	1.93497	0.0529939	0.723701
B2M	4942	12406	6867	5262	4747	4754	6991	6395.07	0.380495	0.249673	1.52397	0.127516	0.966235
B3GALNT1	294	265	199	189	131	288	285	231.125	0.0953149	0.250838	0.379986	0.703956	0.999993
B3GALNT2	1892	2029	1274	2150	1091	2042	1668	1702.26	-0.103841	0.19285	-0.538453	0.590264	0.999993
B3GALT1	2	12	3	10	6	4	19	7.86343	-0.984827	0.887326	-1.10988	0.26705	0.999993
B3GALT2	3	4	1	3	3	4	9	3.83163	-0.966862	1.04547	-0.924812	0.355064	0.999993
B3GALT4	7	13	10	8	4	2	3	6.53196	1.07094	0.809214	1.32344	0.18569	0.999993
B3GALT5	0	0	0	0	0	0	0	0	NA	NA	NA	NA	NA
B3GALT6	251	386	248	279	167	316	275	267.348	0.0658737	0.176192	0.373875	0.708497	0.999993
B3GAT1	48	25	32	47	35	53	37	39.8017	-0.383514	0.38823	-0.987852	0.323225	0.999993
B3GAT2	9	9	9	9	6	12	31	11.9576	-0.776395	0.695509	-1.1163	0.264295	0.999993
B3GLCT	262	448	305	366	189	364	365	319.295	-0.0438438	0.19187	-0.228508	0.819251	0.999993
B3GNT2	881	846	721	568	447	1025	1078	778.931	-0.0147694	0.248399	-0.0594584	0.952587	0.999993
B3GNT3	16	17	15	14	7	7	10	12.0778	0.630776	0.56708	1.11232	0.265999	0.999993
B3GNT4	50	46	80	34	39	42	64	50.6589	0.270863	0.38419	0.705024	0.480795	0.999993
B3GNT5	1403	1760	1627	1357	878	1369	1606	1401.73	0.180474	0.143116	1.26103	0.207297	0.999993
B3GNT7	142	87	108	119	69	113	95	104.084	0.103049	0.286854	0.359238	0.719417	0.999993
B3GNT9	214	249	386	368	186	214	147	249.933	0.188247	0.32952	0.571275	0.567814	0.999993
B3GNTL1	43	58	57	42	31	37	54	45.3314	0.232597	0.318438	0.73043	0.465128	0.999993
B4GALNT3	410	482	381	460	282	571	557	440.337	-0.239389	0.170709	-1.40232	0.160821	0.999993
B4GALT1	503	496	503	711	404	555	502	521.518	-0.226222	0.180744	-1.25161	0.210711	0.999993
B4GALT3	1276	1751	1390	1239	1157	1602	1106	1345.57	0.0638042	0.158405	0.402793	0.687101	0.999993
B4GALT4	521	660	523	571	352	467	431	495.751	0.191491	0.155558	1.23099	0.218326	0.999993
B4GALT5	520	1226	586	698	622	769	915	747.539	-0.128224	0.241333	-0.531318	0.595199	0.999993
B4GALT6	5	14	5	19	7	8	18	10.6297	-0.854969	0.693955	-1.23202	0.217941	0.999993
B4GALT7	798	1244	1143	884	779	1011	817	941.863	0.136361	0.161516	0.844254	0.398527	0.999993
B9D1	1157	2117	1247	1550	1027	1399	1089	1340.64	0.0967591	0.18864	0.512928	0.608001	0.999993
BAALC	7	19	2	11	5	10	8	8.45023	-0.0288666	0.788127	-0.0366269	0.970783	0.999993
BABAM1	1912	3114	2363	2125	2164	2353	2461	2341.06	-0.0516357	0.171038	-0.301896	0.762731	0.999993
BACE1	878	1492	1025	1131	881	1206	867	1052.3	-0.00354074	0.170254	-0.0207968	0.983408	0.999993
BACE2	511	1651	482	1876	1141	1597	2224	1334.64	-1.14249	0.331629	-3.44507	0.000570911	0.0359319
BACH1	570	798	457	469	349	539	646	534.889	0.151375	0.197813	0.765243	0.444127	0.999993
BACH2	294	373	324	388	209	573	523	373.511	-0.440572	0.226613	-1.94416	0.0518759	0.716329
BAG1	610	864	555	522	426	649	663	600.904	0.127012	0.160713	0.790305	0.42935	0.999993
BAG2	5516	4019	4720	2566	2685	3419	3976	3825.94	0.481263	0.222185	2.16605	0.0303075	0.557523
BAG3	1557	1388	1598	1659	1036	1629	2223	1569.13	-0.202753	0.203662	-0.995538	0.319475	0.999993
BAG5	282	350	215	286	140	236	355	260.021	0.0430138	0.254002	0.169344	0.865526	0.999993
BAHCC1	309	429	404	441	251	419	270	353.86	0.0237248	0.196443	0.120772	0.903872	0.999993
BAHD1	423	415	435	398	294	551	401	411.157	-0.0511582	0.168911	-0.302871	0.761988	0.999993
BAIAP2	1076	871	980	893	595	1273	825	916.52	0.0462246	0.199528	0.231669	0.816795	0.999993
BAIAP2L1	1132	1243	1195	819	748	1446	1255	1100.7	0.056513	0.188922	0.299134	0.764838	0.999993
BAIAP2L2	1	2	6	0	0	1	1	1.4887	2.47984	1.81543	1.36598	0.171945	NA
BAK1	401	624	502	525	471	615	486	513.862	-0.190607	0.161814	-1.17794	0.238819	0.999993
BAMBI	6150	3696	6048	2868	3688	4794	4763	4589.17	0.294326	0.272835	1.07877	0.28069	0.999993
BANK1	6	7	6	6	5	7	6	6.09069	-0.0466579	0.741516	-0.0629222	0.949828	0.999993
BANP	155	264	229	256	112	204	208	198.476	0.0326883	0.228726	0.142915	0.886358	0.999993
BAP1	1457	1984	1908	1800	1424	1958	1325	1677.58	-0.00362529	0.165467	-0.0219095	0.98252	0.999993
BARD1	390	515	464	429	305	414	392	409.877	0.116906	0.135468	0.862981	0.388148	0.999993
BARHL1	0	2	0	0	0	0	0	0.235834	1.55805	3.78872	0.411233	0.680902	NA
BARHL2	0	0	0	0	0	0	0	0	NA	NA	NA	NA	NA
BARX2	21	48	72	43	43	208	369	111.436	-1.8833	0.872003	-2.15973	0.0307933	0.560579
BASP1	7163	11008	7964	8201	5417	7610	6785	7583.86	0.176814	0.126887	1.39347	0.163477	0.999993
BATF	12	90	21	68	54	44	52	48.1166	-0.66705	0.55567	-1.20044	0.229968	0.999993
BATF3	4	14	3	5	4	1	9	5.53036	0.338607	0.981048	0.345148	0.729983	0.999993
BAZ1A	2577	2918	2326	2373	1381	2866	2601	2379.01	0.0835072	0.151074	0.552757	0.58043	0.999993
BAZ1B	1371	1633	1410	1631	869	1673	1341	1388.94	-0.00595148	0.138833	-0.0428678	0.965807	0.999993
BAZ2B	752	948	818	1127	520	1115	1062	885.721	-0.281116	0.172854	-1.62632	0.103881	0.924226
BBOX1	14	3	14	6	11	5	5	8.70282	0.466768	0.835783	0.558479	0.576517	0.999993
BBS10	92	96	128	76	87	102	110	98.7287	0.0390815	0.274692	0.142274	0.886864	0.999993
BBS12	21	29	11	17	14	25	19	19.0035	-0.0129858	0.4831	-0.0268802	0.978555	0.999993
BBS2	1303	1504	1789	1211	827	1976	1031	1344.79	0.195715	0.21725	0.900874	0.367655	0.999993
BBS4	137	243	163	170	134	193	147	166.517	0.0230256	0.203879	0.112938	0.91008	0.999993
BBS5	389	453	470	361	269	405	329	376.844	0.241391	0.146808	1.64426	0.100122	0.916882
BBS7	221	359	323	292	190	333	291	280.793	0.000944235	0.171765	0.00549726	0.995614	0.999993
BBS9	124	147	113	134	66	276	215	148.176	-0.493087	0.334685	-1.47328	0.140674	0.994415
BBX	734	783	526	776	388	960	873	702.505	-0.219446	0.216621	-1.01304	0.31104	0.999993
BCAN	12	13	4	6	14	4	2	8.22344	0.299073	0.905899	0.330139	0.741295	0.999993
BCAP29	4799	5937	4711	3678	3334	5037	5751	4678.09	0.0872934	0.167411	0.521433	0.602065	0.999993
BCAR1	1418	2386	1956	2020	1415	1818	1229	1723.25	0.0941901	0.198237	0.475138	0.634689	0.999993
BCAR3	284	342	212	375	206	355	300	291.382	-0.258442	0.192603	-1.34184	0.179649	0.999993
BCAS1	3	5	1	1	3	4	2	2.68674	0.0870511	1.18743	0.0733106	0.941559	0.999993
BCAS2	2432	2200	2362	1388	1501	2411	1694	1979.52	0.30602	0.198671	1.54034	0.123479	0.964237
BCAT1	154	194	122	205	82	231	273	174.864	-0.420206	0.293971	-1.42942	0.152885	0.999993
BCCIP	1673	2342	1853	1815	1376	2222	2152	1887.13	-0.0755096	0.118355	-0.637992	0.523479	0.999993
BCDIN3D	286	372	330	284	194	279	249	279.952	0.264549	0.145908	1.81312	0.0698129	0.795552
BCHE	4	11	7	52	112	102	39	50.2179	-3.60487	0.57998	-6.2155	5.11606e-10	1.62155e-07
BCKDHB	1083	1434	1048	997	763	1386	1265	1116.74	-0.00809247	0.146406	-0.0552743	0.95592	0.999993
BCKDK	351	621	520	580	414	619	513	509.366	-0.23402	0.164468	-1.42289	0.154769	0.999993
BCL10	248	342	251	287	173	310	289	265.614	-0.0336618	0.158959	-0.211764	0.832291	0.999993
BCL11A	384	575	400	585	333	772	451	487.725	-0.347107	0.197313	-1.75917	0.0785486	0.837561
BCL11B	483	724	563	736	368	975	697	630.822	-0.328188	0.196931	-1.66652	0.0956109	0.899036
BCL2	26	43	30	62	19	43	43	36.8974	-0.444884	0.38983	-1.14123	0.253775	0.999993
BCL2A1	11	15	5	7	5	2	7	7.28971	0.806469	0.793676	1.01612	0.309573	0.999993
BCL2L1	1659	1861	1886	1474	1261	1841	1444	1615.49	0.138282	0.133875	1.03292	0.301641	0.999993
BCL2L13	2735	4118	3008	3177	1925	3681	3305	3058.26	0.00592989	0.134107	0.0442177	0.964731	0.999993
BCL2L14	7	36	7	6	11	9	14	12.3456	0.486977	0.737807	0.660033	0.509233	0.999993
BCL6	191	305	274	262	196	299	229	247.094	-0.0738074	0.176816	-0.417425	0.676367	0.999993
BCL7A	794	1007	749	843	514	980	1044	829.334	-0.097789	0.164038	-0.596137	0.551083	0.999993
BCL7B	285	478	341	328	306	380	255	335.299	0.0534955	0.208777	0.256232	0.797772	0.999993
BCL9	1451	1634	1600	1598	1030	1878	1470	1498.34	-0.0383096	0.123818	-0.309403	0.757015	0.999993
BCL9L	985	1035	1081	935	661	1147	899	949.434	0.079906	0.135224	0.590916	0.554577	0.999993
BCLAF1	2462	2842	2362	2652	1579	2569	2251	2348	0.065271	0.117997	0.553157	0.580156	0.999993
BCO1	253	226	212	197	187	290	365	245.717	-0.276346	0.248746	-1.11096	0.266587	0.999993
BCO2	73	106	96	96	70	86	61	83.1378	0.0884227	0.262725	0.336559	0.736449	0.999993
BCOR	369	428	470	398	289	455	457	404.264	-0.0319392	0.157266	-0.20309	0.839064	0.999993
BCORL1	123	156	173	172	91	172	120	141.015	0.0155401	0.226258	0.0686832	0.945242	0.999993
BCR	499	533	486	507	267	627	628	494.963	-0.08549	0.201103	-0.425106	0.67076	0.999993
BDH1	2267	2694	2169	2073	1561	2588	2424	2217.76	0.0224851	0.117903	0.190708	0.848755	0.999993
BDKRB1	0	1	0	0	0	0	1	0.258841	0.108294	3.81694	0.0283718	0.977366	NA
BDKRB2	41	56	22	48	30	29	54	39.5436	-0.167645	0.415617	-0.403363	0.686681	0.999993
BDNF	38	85	36	74	40	97	68	60.5731	-0.525708	0.343152	-1.532	0.125523	0.965436
BDP1	811	543	717	886	424	556	564	639.893	0.100075	0.259619	0.38547	0.699889	0.999993
BECN1	1636	2242	1645	1688	1184	1846	1751	1681.9	0.0613904	0.108546	0.565573	0.571684	0.999993
BEGAIN	15	8	4	17	2	19	8	10.0131	-0.357955	0.806564	-0.443802	0.657185	0.999993
BEND2	204	222	177	204	125	241	215	194.619	-0.0672677	0.183281	-0.367019	0.713605	0.999993
BEND3	199	331	223	292	135	249	318	242.762	-0.102912	0.231659	-0.444239	0.65687	0.999993
BEND4	16	6	29	7	7	22	14	14.2245	0.409813	0.700096	0.585367	0.558301	0.999993
BEND5	336	528	437	360	289	397	386	383.929	0.138285	0.150801	0.917001	0.359142	0.999993
BEND6	327	207	284	160	129	188	249	218.949	0.503124	0.276998	1.81634	0.0693177	0.794559
BEND7	335	527	337	628	354	569	528	461.157	-0.50746	0.167185	-3.03532	0.00240279	0.110137
BEST3	22	5	42	7	19	8	8	16.5315	0.953925	0.799668	1.1929	0.232908	0.999993
BEST4	0	0	0	0	0	0	0	0	NA	NA	NA	NA	NA
BET1	1229	1378	1055	992	740	1092	1172	1077.52	0.171137	0.140301	1.21978	0.222547	0.999993
BET1L	1769	2084	1714	1588	1281	1797	1881	1709.94	0.0565539	0.121936	0.463801	0.64279	0.999993
BFAR	1558	2148	1728	1924	1327	2293	2134	1841.61	-0.201257	0.11359	-1.77178	0.0764305	0.828485
BFSP1	4	3	3	1	2	3	1	2.41743	0.813388	1.19908	0.678346	0.497552	0.999993
BFSP2	7	5	1	2	5	7	9	5.17804	-0.525294	0.974207	-0.539202	0.589748	0.999993
BGLAP	290	5165	304	3150	1782	6320	347	2324.52	-0.814905	1.23292	-0.660957	0.50864	0.999993
BHLHA15	46	76	50	27	43	36	42	45.3697	0.449806	0.365984	1.22903	0.219059	0.999993
BHLHA9	1	1	5	0	5	0	0	1.93581	0.478361	2.0268	0.236019	0.813418	NA
BHLHE23	1	0	1	0	0	0	0	0.28895	1.81176	3.7637	0.481378	0.630248	NA
BHLHE40	4981	5312	4399	4391	3242	4852	4733	4501.95	0.0718011	0.118356	0.606656	0.544079	0.999993
BHLHE41	54	221	139	191	99	137	105	131.258	-0.120604	0.374207	-0.322291	0.747232	0.999993
BICC1	380	628	451	384	237	294	269	367.951	0.570692	0.191727	2.97659	0.00291473	0.12714
BICD1	19	19	23	45	18	33	41	27.955	-0.844169	0.415068	-2.03381	0.041971	0.647452
BICD2	5215	6578	4762	5416	3693	6368	5678	5290.99	-0.0538945	0.115196	-0.467848	0.639893	0.999993
BID	1800	3135	2483	2343	1958	2270	1719	2218.52	0.0910172	0.188807	0.482065	0.62976	0.999993
BIN1	900	825	519	679	390	457	348	580.712	0.553547	0.271764	2.03687	0.0416631	0.645443
BIN3	673	943	733	714	516	855	673	715.925	0.0593334	0.121608	0.487906	0.625616	0.999993
BIRC2	2908	3621	2606	2753	1530	2620	3402	2713.68	0.133856	0.183341	0.730097	0.465331	0.999993
BIRC5	616	805	735	602	630	824	678	694.865	-0.0688841	0.164318	-0.419212	0.675061	0.999993
BIRC6	1413	1896	1566	1672	905	1812	1877	1553.75	-0.0491856	0.157996	-0.31131	0.755565	0.999993
BIRC7	7	6	10	2	3	3	4	4.95054	1.23284	0.874684	1.40947	0.158695	0.999993
BIVM	1561	1752	1271	1399	913	1728	1554	1425.51	0.025156	0.150193	0.167491	0.866984	0.999993
BLCAP	2085	3473	2981	2464	2348	3270	2630	2717.76	-0.0602298	0.162373	-0.370935	0.710686	0.999993
BLK	3	7	5	1	3	0	1	2.83301	1.72313	1.29455	1.33107	0.183167	0.999993
BLM	324	448	386	368	277	420	373	365.445	-0.0235485	0.133459	-0.176447	0.859943	0.999993
BLMH	3698	4621	3689	3939	3069	4972	5156	4108.28	-0.21571	0.132685	-1.62573	0.104007	0.924226
BLNK	231	226	222	171	151	203	188	197.283	0.225454	0.18394	1.2257	0.220312	0.999993
BLOC1S2	1459	2283	1471	1206	1228	1713	1794	1567.2	0.0785534	0.18169	0.432348	0.665489	0.999993
BLOC1S4	1037	1504	1162	1213	961	1545	1780	1295	-0.280297	0.166424	-1.68424	0.0921353	0.888339
BLOC1S5	2727	2860	2124	1818	1731	2764	3043	2407.2	0.0232331	0.199568	0.116417	0.907322	0.999993
BLOC1S6	1198	1541	856	1177	840	945	966	1061.75	0.139761	0.197462	0.707789	0.479076	0.999993
BLVRA	1788	1952	1598	1368	834	2127	1526	1555.5	0.200635	0.18879	1.06275	0.287897	0.999993
BLZF1	1703	1576	1286	1098	723	1570	1418	1310.44	0.257935	0.195932	1.31646	0.188021	0.999993
BMF	42	58	33	69	54	71	99	60.6804	-0.858908	0.308946	-2.78012	0.00543384	0.19908
BMP10	0	0	4	0	0	0	0	0.557224	2.76853	3.69983	0.748285	0.454288	NA
BMP2	693	552	812	436	376	521	519	554.255	0.464417	0.210307	2.20828	0.0272246	0.533109
BMP2K	914	1219	797	1077	569	1268	1260	988.86	-0.195284	0.190138	-1.02707	0.304389	0.999993
BMP3	31	18	36	14	17	23	17	22.3192	0.574679	0.484296	1.18663	0.235375	0.999993
BMP4	120	138	242	148	105	97	77	131.916	0.504813	0.347274	1.45365	0.146045	0.999993
BMP5	334	240	288	160	126	211	158	213.947	0.721846	0.230191	3.13585	0.00171357	0.085861
BMP6	492	402	493	778	412	939	937	628.071	-0.795914	0.222121	-3.58325	0.000339349	0.0242146
BMP7	5577	5103	4835	2997	3086	5257	5032	4497.65	0.236375	0.205458	1.15048	0.249946	0.999993
BMPER	42	64	86	94	47	57	85	67.1216	-0.264143	0.344485	-0.766777	0.443214	0.999993
BMPR1A	1781	1911	1534	1720	980	2063	2019	1679.09	-0.0504199	0.170478	-0.295755	0.767417	0.999993
BMPR1B	11	36	16	34	17	25	27	23.0883	-0.454756	0.479276	-0.94884	0.342702	0.999993
BMPR2	2540	2524	2520	2361	1462	3216	2399	2383.92	0.0166877	0.161754	0.103167	0.91783	0.999993
BMS1	1651	1657	1468	1500	980	1871	1648	1513.53	-0.00780097	0.145933	-0.053456	0.957369	0.999993
BMX	0	0	0	0	0	0	0	0	NA	NA	NA	NA	NA
BNC1	2369	2814	1994	2325	1357	2698	2362	2223.15	0.0293143	0.148701	0.197135	0.843722	0.999993
BNC2	527	448	565	772	451	484	506	537.233	-0.220759	0.235189	-0.938647	0.347912	0.999993
BNIP1	1257	1674	1344	1351	1192	1443	1303	1357.17	-0.0373162	0.134112	-0.278248	0.780822	0.999993
BNIP2	1703	2659	1540	2107	1255	1844	2173	1857.38	-0.0414864	0.175374	-0.23656	0.812998	0.999993
BNIP3	598	926	588	753	495	711	691	668.131	-0.0496261	0.15025	-0.330291	0.74118	0.999993
BNIP3L	8917	11826	6584	7505	5478	11879	11005	8800.82	-0.0845934	0.211285	-0.400376	0.688879	0.999993
BNP	0	0	0	0	0	0	0	0	NA	NA	NA	NA	NA
BOC	328	347	338	480	195	345	276	323.832	-0.0334461	0.23118	-0.144676	0.884967	0.999993
BOD1	1378	1563	1462	1308	1146	1582	1546	1415.57	-0.051798	0.128063	-0.404473	0.685865	0.999993
BOD1L1	1746	2005	1681	1823	869	1725	2032	1657.16	0.075901	0.187307	0.405222	0.685314	0.999993
BOK	1836	2758	1898	1262	1394	1783	1294	1717.5	0.434932	0.185299	2.34718	0.0189159	0.436218
BOLA3	413	778	566	664	542	571	511	573.696	-0.136666	0.206112	-0.663066	0.507288	0.999993
BOLL	0	0	0	0	0	1	0	0.126466	-0.853481	3.81694	-0.223604	0.823066	NA
BOP1	673	1132	621	898	635	1050	576	782.151	-0.109133	0.219957	-0.496157	0.619783	0.999993
BORA	202	282	203	227	150	248	259	220.14	-0.0701005	0.171555	-0.408617	0.682821	0.999993
BORCS5	769	1014	927	707	612	893	871	816.087	0.101518	0.135624	0.748524	0.454144	0.999993
BORCS8	666	1055	683	773	633	791	686	745.748	-0.000759597	0.160051	-0.00474596	0.996213	0.999993
BPGM	210	264	258	295	165	305	238	243.436	-0.145611	0.172634	-0.843463	0.398969	0.999993
BPHL	146	73	49	192	47	168	48	100.956	-0.362643	0.521425	-0.695485	0.486751	0.999993
BPI	27	139	48	60	42	25	43	52.7918	0.504919	0.515146	0.980146	0.327014	0.999993
BPIFB2	10	5	11	8	3	6	9	7.33392	0.351768	0.749426	0.469383	0.638796	0.999993
BPNT1	494	674	517	575	368	628	563	535.151	-0.0442028	0.126022	-0.350754	0.725773	0.999993
BPTF	1406	1406	1585	1404	692	1644	1643	1364.92	0.0505411	0.203967	0.247791	0.804296	0.999993
BRAF	341	306	334	323	206	345	423	321.546	-0.0797599	0.207085	-0.385155	0.700122	0.999993
BRAP	1300	1364	1287	939	788	1323	1193	1152.99	0.20468	0.147196	1.39053	0.164368	0.999993
BRAT1	415	480	384	357	292	664	445	424.957	-0.140512	0.206294	-0.681125	0.495793	0.999993
BRCA1	361	537	504	501	326	523	421	445.605	-0.0450921	0.152735	-0.295231	0.767818	0.999993
BRCA2	175	239	172	187	134	277	275	203.996	-0.269135	0.215363	-1.24968	0.211417	0.999993
BRCC3	828	1262	898	1078	743	998	857	938.147	-0.0253542	0.144436	-0.175539	0.860656	0.999993
BRD1	1046	1144	947	935	519	1113	1077	945.936	0.109424	0.171445	0.638245	0.523314	0.999993
BRD3	396	411	415	385	249	443	322	368.525	0.117968	0.159348	0.740316	0.459108	0.999993
BRD7	2700	3476	2710	2883	1903	3465	2683	2775.93	0.00334075	0.113105	0.0295366	0.976437	0.999993
BRD8	1067	1390	1264	1409	836	1353	1078	1179.84	-0.0303392	0.133049	-0.22803	0.819623	0.999993
BRD9	926	1157	935	1070	546	1113	1158	963.156	-0.0476127	0.167457	-0.284328	0.776159	0.999993
BRDT	1	0	0	2	0	0	0	0.425993	-0.615369	3.80792	-0.161602	0.871619	NA
BRE	1100	1676	1206	964	840	1323	1226	1166.78	0.152079	0.14691	1.03518	0.300584	0.999993
BRF1	470	605	433	414	266	605	538	463.22	0.041829	0.190891	0.219126	0.826552	0.999993
BRF2	314	445	452	365	256	399	288	353.659	0.180104	0.173262	1.03949	0.298578	0.999993
BRI3	1415	2130	1383	1456	1417	1725	1874	1614.38	-0.132486	0.16684	-0.794092	0.427142	0.999993
BRI3BP	475	630	368	552	325	545	526	479.117	-0.108115	0.176932	-0.611058	0.541161	0.999993
BRICD5	0	0	1	0	0	0	0	0.139306	0.829631	3.81694	0.217355	0.827932	NA
BRINP1	71	102	80	227	193	466	506	232.911	-2.14402	0.30149	-7.1114	1.14868e-12	5.21844e-10
BRINP2	295	254	228	245	142	244	171	222.263	0.274656	0.216668	1.26763	0.204929	0.999993
BRINP3	1	1	3	3	2	1	0	1.61516	-0.00308399	1.58485	-0.00194592	0.998447	NA
BRIP1	272	402	228	279	210	380	363	298.443	-0.159932	0.200809	-0.79644	0.425776	0.999993
BRIX1	1572	1001	1610	1468	1056	842	728	1194.7	0.319682	0.314078	1.01784	0.308753	0.999993
BRMS1L	729	1056	685	780	455	750	841	738.604	0.0987858	0.164914	0.599014	0.549163	0.999993
BROX	810	1040	793	919	661	1131	1122	910.907	-0.237118	0.135843	-1.74553	0.0808931	0.850033
BRPF1	451	625	573	530	399	621	496	520.219	-0.0212265	0.133867	-0.158564	0.874012	0.999993
BRS3	0	0	1	0	0	1	1	0.406695	-0.583705	3.33634	-0.174953	0.861116	NA
BRSK2	5	2	0	12	6	5	2	4.72238	-1.52747	1.16374	-1.31255	0.189335	0.999993
BRWD1	1269	1470	1136	1360	782	1517	1663	1287.59	-0.140831	0.170517	-0.825911	0.408855	0.999993
BRWD3	885	829	791	816	489	969	841	789.226	0.013667	0.162877	0.08391	0.933128	0.999993
BSDC1	1424	1500	1609	1362	1157	1930	1550	1489.67	-0.097086	0.148025	-0.655877	0.511903	0.999993
BSG	13863	18107	13897	13653	11986	15083	11883	13943.6	0.0716215	0.140317	0.510428	0.609752	0.999993
BSN	190	141	198	166	110	197	118	158.499	0.169939	0.259196	0.655639	0.512056	0.999993
BSND	1	1	0	1	1	0	0	0.600079	0.228879	2.61781	0.0874316	0.930328	NA
BSPRY	839	1494	1025	973	999	1501	1163	1126.82	-0.202065	0.184982	-1.09235	0.274678	0.999993
BSX	0	0	1	1	1	0	0	0.471824	-0.663303	3.20909	-0.206695	0.836248	NA
BTAF1	1056	1097	1004	1089	592	1262	1195	1020.77	-0.0610204	0.168346	-0.362471	0.717	0.999993
BTBD1	1815	2036	1590	1402	1234	2106	2216	1745.34	-0.0504287	0.181384	-0.278022	0.780996	0.999993
BTBD10	1286	1261	1226	1055	758	1241	1231	1135.43	0.129487	0.142561	0.908295	0.363722	0.999993
BTBD11	945	1298	956	1043	673	1463	1338	1076.13	-0.186485	0.171184	-1.08939	0.275984	0.999993
BTBD17	11	13	12	12	5	15	13	11.2095	0.00511498	0.575138	0.00889348	0.992904	0.999993
BTBD2	2094	2788	2269	2304	1782	2423	2111	2226.78	0.0109686	0.107423	0.102107	0.918672	0.999993
BTBD3	732	850	554	607	328	629	469	580.201	0.382054	0.182255	2.09626	0.0360595	0.599335
BTBD6	1480	1625	1757	1617	1031	1468	1187	1434.57	0.175256	0.153421	1.14232	0.253323	0.999993
BTBD7	511	618	653	644	305	726	602	565.217	-0.0228329	0.190631	-0.119775	0.904661	0.999993
BTBD9	673	865	771	721	457	866	782	718.274	0.016843	0.133843	0.125842	0.899857	0.999993
BTC	885	773	853	622	612	862	896	782.577	0.0524432	0.191902	0.273281	0.784638	0.999993
BTD	167	259	163	79	155	237	219	180.112	0.0362813	0.339323	0.106923	0.91485	0.999993
BTF3	6887	4919	6624	6646	5659	5182	4544	5847.2	0.0276963	0.248611	0.111404	0.911296	0.999993
BTF3L4	5988	9348	5653	6386	5245	7294	7183	6622.26	-0.0463852	0.147451	-0.314581	0.75308	0.999993
BTG1	11385	18639	10612	11205	9644	14866	13176	12539.2	0.00286698	0.16405	0.0174763	0.986057	0.999993
BTG2	12562	10537	11297	7956	7001	10240	8563	9657.71	0.335643	0.165473	2.02839	0.0425206	0.651871
BTG4	24	6	24	2	9	6	12	12.1176	1.19966	0.80371	1.49265	0.13553	0.980431
BTK	36	42	36	25	34	34	23	32.9578	0.233956	0.386837	0.604792	0.545317	0.999993
BTLA	0	2	0	0	0	0	1	0.376758	0.836709	3.78872	0.220842	0.825215	NA
BTRC	476	516	526	474	326	535	491	471.054	0.0411249	0.137537	0.299009	0.764933	0.999993
BUB1	433	686	599	606	428	594	495	540.922	-0.0275849	0.155644	-0.17723	0.859327	0.999993
BUB1B	1083	1422	1181	1132	790	1399	1262	1158.98	-0.0131856	0.117584	-0.112137	0.910715	0.999993
BUB3	3031	3921	3829	2952	2671	3715	3336	3316.25	0.0500744	0.131547	0.380657	0.703458	0.999993
BUD13	497	684	545	545	380	601	413	514.313	0.120684	0.151275	0.797776	0.425001	0.999993
BUD31	5148	5284	4155	4440	3344	5854	5321	4725.82	-0.0666391	0.148357	-0.449181	0.653301	0.999993
BVES	218	452	312	525	209	295	264	317.055	-0.120888	0.285934	-0.422784	0.672453	0.999993
BYSL	930	1463	1076	1061	985	1213	882	1077.3	0.00094756	0.175992	0.00538412	0.995704	0.999993
BZW1	14073	16158	13475	14367	11246	18109	18190	14912.7	-0.200948	0.126867	-1.58392	0.113212	0.943135
BZW2	6976	15200	6792	8309	6221	9096	9503	8629.05	0.0574779	0.217992	0.26367	0.792034	0.999993
C1D	1193	1320	1106	1014	848	1117	1134	1094.23	0.103951	0.13066	0.79558	0.426276	0.999993
C1GALT1	397	453	370	344	191	476	445	371.929	0.0748616	0.209772	0.356871	0.721188	0.999993
C1GALT1C1	576	702	589	525	400	537	549	546.582	0.180637	0.125641	1.43772	0.150513	0.999993
C1QA	198	474	227	159	188	144	237	227.261	0.509657	0.316156	1.61204	0.106952	0.92716
C1QB	259	782	283	265	295	147	417	341.696	0.410029	0.406432	1.00885	0.313047	0.999993
C1QBP	2795	4208	3341	3130	2705	3540	3203	3237.12	-0.0129323	0.126381	-0.102329	0.918496	0.999993
C1QL3	37	25	48	9	13	18	39	26.7139	0.804905	0.561758	1.43283	0.151906	0.999993
C1QL4	1	4	1	3	0	1	0	1.30161	0.878844	1.84079	0.477429	0.633057	NA
C1QTNF1	214	259	246	288	143	230	211	223.241	0.0278853	0.192765	0.144659	0.88498	0.999993
C1QTNF2	27	65	43	58	34	47	37	43.475	-0.119333	0.355233	-0.335929	0.736925	0.999993
C1QTNF3	0	1	6	4	7	4	0	3.37272	-0.907543	1.51332	-0.599702	0.548705	0.999993
C1QTNF4	16	43	17	33	17	15	15	21.7074	0.157095	0.532308	0.29512	0.767902	0.999993
C1QTNF5	96	133	139	173	121	71	59	114.126	0.0306741	0.406197	0.0755152	0.939805	0.999993
C1QTNF6	270	441	473	339	210	299	270	321.813	0.368952	0.20505	1.79933	0.0719659	0.803382
C1QTNF7	59	117	66	77	89	55	50	73.7573	0.0308431	0.383066	0.0805164	0.935827	0.999993
C1QTNF8	17	20	88	18	16	5	13	25.2222	1.51879	0.71642	2.11996	0.034009	0.581898
C1R	981	1425	1314	987	772	1019	813	1027.73	0.326569	0.148599	2.19765	0.0279743	0.53838
C1S	266	331	300	250	163	203	217	243.102	0.394664	0.170706	2.31195	0.0207806	0.45977
C2CD2	1694	2041	2083	1339	1366	2091	2307	1824.38	0.00794373	0.194776	0.040784	0.967468	0.999993
C2CD2L	1471	2084	1783	1882	1160	1717	1529	1632.34	0.0529835	0.125778	0.421245	0.673576	0.999993
C2CD3	178	233	209	236	92	255	235	199.081	-0.0676906	0.242519	-0.279115	0.780157	0.999993
C2CD5	375	492	443	493	241	434	377	398.815	0.0702275	0.170495	0.411903	0.680411	0.999993
C3AR1	49	109	56	42	30	34	52	51.2482	0.68972	0.350418	1.96828	0.0490361	0.691836
C5	7	25	13	7	6	11	7	10.3173	0.790383	0.64622	1.22309	0.221297	0.999993
C5AR1	339	384	421	383	221	329	246	326.802	0.259678	0.194974	1.33186	0.182906	0.999993
C6	0	0	1	2	3	2	0	1.25162	-2.4981	2.14845	-1.16274	0.244934	NA
C7	13	15	6	5	8	0	1	6.93651	1.4049	1.0735	1.30871	0.190633	0.999993
C8A	0	0	0	0	0	0	0	0	NA	NA	NA	NA	NA
C8B	0	1	1	0	1	1	0	0.578032	0.239939	2.63448	0.0910763	0.927432	NA
C8G	8	10	10	7	6	10	14	9.14025	-0.100585	0.640573	-0.157023	0.875226	0.999993
C9	3	1	6	1	1	1	0	1.86167	2.05452	1.56278	1.31466	0.188624	NA
CA10	220	262	238	258	172	265	172	223.799	0.0278081	0.191584	0.145149	0.884594	0.999993
CA12	1524	1303	1015	1186	885	2110	1668	1360.87	-0.265281	0.233557	-1.13583	0.256029	0.999993
CA4	53	22	47	16	30	72	105	49.0163	-0.495686	0.590342	-0.839658	0.4011	0.999993
CA5A	93	140	136	153	103	123	158	128.35	-0.260099	0.228661	-1.13749	0.255335	0.999993
CA6	1571	1419	1409	1344	672	1372	1044	1235.64	0.324282	0.180527	1.79631	0.0724452	0.803382
CA7	8	4	10	4	6	9	10	7.32807	-0.0735558	0.763382	-0.0963551	0.923239	0.999993
CA8	18	17	28	30	14	38	9	21.5388	-0.185612	0.555751	-0.333984	0.738391	0.999993
CAAP1	556	364	609	627	329	350	352	455.404	0.201982	0.296659	0.680855	0.495963	0.999993
CAB39	1180	1251	1057	769	659	1414	1294	1066.85	0.0768626	0.213036	0.360796	0.718252	0.999993
CAB39L	238	381	226	222	182	371	280	264.447	-0.0292083	0.214935	-0.135894	0.891905	0.999993
CABLES1	271	418	331	476	217	488	442	367.9	-0.357751	0.195493	-1.83	0.0672503	0.792077
CABLES2	211	217	216	197	129	234	186	195.348	0.101106	0.176329	0.573396	0.566377	0.999993
CABP1	51	37	24	30	28	24	18	30.4968	0.440689	0.458072	0.96205	0.336025	0.999993
CABP2	20	50	45	34	36	44	31	36.7849	-0.0842326	0.393441	-0.214092	0.830475	0.999993
CABP4	2	6	2	7	5	8	6	5.08161	-1.12001	0.878641	-1.2747	0.202414	0.999993
CABP7	0	2	1	3	6	1	0	2.08219	-1.6916	1.75594	-0.963361	0.335367	0.999993
CABYR	4	5	1	10	4	5	10	5.52815	-1.24583	0.905339	-1.37609	0.168793	0.999993
CACFD1	23	34	25	62	38	55	37	39.0553	-0.943271	0.347923	-2.71115	0.0067051	0.227681
CACHD1	4765	5184	4494	4790	3006	5580	4070	4475.67	0.0419829	0.129953	0.323063	0.746648	0.999993
CACNA1B	8	12	12	7	4	7	7	7.90015	0.65427	0.663282	0.986413	0.32393	0.999993
CACNA1D	3	1	10	6	1	0	1	3.12422	1.15499	1.42812	0.808748	0.41866	0.999993
CACNA1E	166	100	55	150	58	107	44	96.025	0.187629	0.463989	0.404382	0.685932	0.999993
CACNA1G	645	495	537	600	280	416	350	468.951	0.354724	0.243848	1.45469	0.145754	0.999993
CACNA1H	12	17	28	38	38	39	9	26.537	-0.868622	0.596839	-1.45537	0.145566	0.999993
CACNA1I	78	6	60	26	26	16	18	33.9436	1.07008	0.712824	1.50118	0.133309	0.977946
CACNA1S	18	10	14	7	11	8	5	10.6444	0.710341	0.667394	1.06435	0.28717	0.999993
CACNA2D1	19	52	21	57	20	39	23	31.8366	-0.325024	0.480324	-0.676677	0.498611	0.999993
CACNA2D3	73	63	105	76	55	54	59	69.3137	0.27721	0.326944	0.847882	0.396504	0.999993
CACNA2D4	4	5	11	9	4	4	1	5.38826	0.446717	0.952465	0.469011	0.639062	0.999993
CACNB1	15	32	22	38	19	18	19	22.9798	-0.188034	0.478704	-0.392798	0.694469	0.999993
CACNB2	163	290	173	231	181	232	218	209.844	-0.200102	0.199193	-1.00457	0.315106	0.999993
CACNB3	47	52	30	25	33	31	25	34.6554	0.433607	0.395629	1.09599	0.273081	0.999993
CACNB4	64	93	44	105	42	63	63	66.1892	-0.152409	0.345062	-0.441686	0.658716	0.999993
CACNG1	0	2	0	2	1	1	1	0.973916	-1.14635	2.04519	-0.560512	0.57513	NA
CACNG2	0	1	0	0	0	0	0	0.117917	0.829631	3.81694	0.217355	0.827932	NA
CACNG3	4	20	17	22	12	10	21	14.9211	-0.4212	0.632218	-0.666226	0.505267	0.999993
CACNG4	14	15	12	14	11	11	24	14.381	-0.260641	0.549259	-0.474532	0.635121	0.999993
CACNG5	0	0	3	1	0	0	2	0.837939	0.381496	2.7142	0.140556	0.888221	NA
CACTIN	1464	1924	1605	1438	1139	1665	1380	1494.63	0.114445	0.106858	1.071	0.284171	0.999993
CACUL1	2462	2522	2021	2057	1316	2566	2743	2198.39	0.0132666	0.17944	0.0739332	0.941064	0.999993
CACYBP	4460	6595	4543	6096	4846	6483	6911	5655.84	-0.368647	0.129818	-2.83971	0.00451542	0.173354
CAD	939	1085	1001	898	725	1121	779	924.428	0.0746478	0.14183	0.52632	0.598666	0.999993
CADM1	565	785	721	538	464	563	594	596.975	0.214706	0.148226	1.4485	0.147478	0.999993
CADM2	6	2	5	0	0	1	1	2.09762	3.05262	1.61923	1.88523	0.0593984	0.758592
CADPS2	109	101	104	105	73	126	87	99.5991	-0.00360275	0.232909	-0.0154684	0.987658	0.999993
CALB1	42	3	202	1	43	4	0	43.7794	2.37238	2.02468	1.17173	0.241304	0.999993
CALB2	318	402	504	256	145	184	165	275.274	1.00122	0.234231	4.27449	1.91575e-05	0.00231059
CALCB	690	463	512	135	329	275	320	391.641	0.913574	0.360123	2.53684	0.0111858	0.31827
CALCOCO2	403	617	476	471	388	446	477	463.481	0.0129233	0.158641	0.0814626	0.935074	0.999993
CALCR	7	7	2	13	4	9	5	6.56799	-0.634316	0.825945	-0.767988	0.442494	0.999993
CALCRL	70	130	101	122	55	110	76	92.0418	0.0257251	0.276484	0.0930437	0.925869	0.999993
CALD1	2033	2839	2594	2904	1533	2235	2052	2271.37	0.0695074	0.163382	0.42543	0.670523	0.999993
CALHM1	8	1	5	3	4	4	7	4.69582	-0.0163051	0.995745	-0.0163748	0.986935	0.999993
CALHM2	309	201	238	226	206	382	190	249.444	-0.0924263	0.28428	-0.325124	0.745087	0.999993
CALHM3	1	0	0	1	0	0	0	0.287819	0.108294	3.81694	0.0283718	0.977366	NA
CALM1	10096	14358	10693	10358	8000	11929	12276	10918	0.00779144	0.117221	0.066468	0.947005	0.999993
CALML4	4	2	10	4	3	5	7	4.98199	0.0922415	0.930055	0.0991786	0.920996	0.999993
CALN1	1	5	2	5	3	6	2	3.33239	-0.744211	1.08224	-0.687659	0.491667	0.999993
CALR3	4	4	7	5	5	7	7	5.5797	-0.376968	0.803974	-0.468881	0.639155	0.999993
CALU	1264	1761	1712	1955	1375	1895	1461	1618.19	-0.21413	0.152116	-1.40767	0.159228	0.999993
CAMK1	362	616	439	507	467	544	458	482.117	-0.227346	0.182875	-1.24318	0.213803	0.999993
CAMK1D	44	34	29	28	12	16	26	26.5219	0.705287	0.443429	1.59053	0.111715	0.939188
CAMK1G	38	36	15	56	18	16	56	33.1722	-0.40406	0.563293	-0.717316	0.473179	0.999993
CAMK2A	4	13	58	27	27	9	24	23.7096	0.0193671	0.797708	0.0242784	0.980631	0.999993
CAMK2B	20	22	9	18	17	20	13	16.9931	-0.144866	0.522045	-0.277496	0.781399	0.999993
CAMK2D	137	100	160	212	112	210	284	172.221	-0.698276	0.293251	-2.38115	0.0172586	0.419282
CAMK2G	710	836	748	816	513	816	878	748.402	-0.0939835	0.133105	-0.706087	0.480134	0.999993
CAMK4	16	16	14	26	10	13	14	15.3842	-0.14648	0.531258	-0.275724	0.78276	0.999993
CAMKK1	520	627	385	385	268	498	440	435.649	0.248734	0.182471	1.36314	0.172839	0.999993
CAMKK2	328	408	353	360	206	332	248	313.082	0.226166	0.170123	1.32943	0.183706	0.999993
CAMKMT	127	109	83	106	62	102	114	99.0807	0.0508164	0.263533	0.192827	0.847094	0.999993
CAMKV	33	57	37	37	33	53	43	41.102	-0.108844	0.322117	-0.337902	0.735437	0.999993
CAMLG	578	1089	609	769	541	888	910	751.681	-0.17649	0.187593	-0.940813	0.346801	0.999993
CAMP	0	0	0	0	0	0	0	0	NA	NA	NA	NA	NA
CAMSAP1	473	602	426	516	345	579	564	492.163	-0.119135	0.14349	-0.830261	0.406391	0.999993
CAMSAP2	1514	1542	1338	1511	751	1763	1607	1398.94	-0.0213857	0.185419	-0.115337	0.908178	0.999993
CAMTA1	1113	1331	1234	1334	772	1567	1346	1217.62	-0.130302	0.138548	-0.940485	0.346969	0.999993
CAND1	2851	3494	2895	2615	1894	3642	3376	2907.69	-0.00895813	0.144263	-0.0620959	0.950486	0.999993
CANT1	546	775	670	614	517	780	617	637.334	-0.0608488	0.136323	-0.446357	0.655339	0.999993
CANX	13316	17972	13537	16902	10314	17790	18710	15224	-0.206383	0.129175	-1.5977	0.110111	0.934837
CAP1	4869	5706	4992	5080	3683	5443	4979	4904.57	-0.00614291	0.090178	-0.0681199	0.94569	0.999993
CAP2	166	190	180	209	90	216	190	172.782	-0.0661713	0.221312	-0.298995	0.764944	0.999993
CAPG	109	131	138	98	100	81	60	102.657	0.405028	0.310972	1.30246	0.19276	0.999993
CAPN10	325	371	331	256	306	244	365	315.628	0.0634005	0.245428	0.258326	0.796155	0.999993
CAPN13	1	6	3	4	5	2	3	3.47518	-0.314547	1.07965	-0.291342	0.77079	0.999993
CAPN14	11	4	7	4	1	6	11	6.14889	0.395965	0.908888	0.435658	0.663085	0.999993
CAPN15	1038	1158	1171	1377	791	1492	1110	1144.11	-0.185126	0.14502	-1.27656	0.201759	0.999993
CAPN2	106	160	139	169	96	92	99	121.687	0.0973588	0.282114	0.345104	0.730016	0.999993
CAPN3	21	26	26	28	18	15	11	20.6445	0.288378	0.492916	0.585046	0.558517	0.999993
CAPN5	189	179	124	219	124	291	284	197.846	-0.56638	0.253518	-2.23408	0.0254776	0.513399
CAPN6	32	47	71	54	25	37	5	37.9253	0.607259	0.609859	0.995737	0.319378	0.999993
CAPN7	721	790	560	601	391	756	656	626.144	0.0985182	0.166033	0.593365	0.552937	0.999993
CAPN8	0	0	1	0	1	2	0	0.586581	-1.19959	3.00449	-0.399268	0.689696	NA
CAPN9	14	5	4	1	4	2	5	5.11492	1.22974	1.00908	1.21867	0.222969	0.999993
CAPRIN1	7209	7793	6933	6808	4707	8843	7788	7034.84	-0.0433973	0.130326	-0.332991	0.739141	0.999993
CAPRIN2	606	713	604	666	358	734	596	597.315	0.0258408	0.150727	0.171441	0.863877	0.999993
CAPS2	79	157	104	133	94	140	90	111.857	-0.159911	0.256655	-0.623057	0.533247	0.999993
CAPSL	259	54	369	44	140	77	136	158.72	1.05069	0.8312	1.26406	0.206207	0.999993
CAPZA1	4714	6673	5288	4669	3758	5648	5316	5067.84	0.0662642	0.108548	0.610461	0.541556	0.999993
CAPZA2	5048	7374	4624	5023	3685	5457	5761	5181.27	0.0551622	0.141773	0.389087	0.697212	0.999993
CAPZA3	0	0	1	0	0	0	0	0.139306	0.829631	3.81694	0.217355	0.827932	NA
CAPZB	4518	6069	5098	4418	4024	5178	5684	4950.25	-0.0231224	0.136996	-0.168782	0.865968	0.999993
CARD10	150	222	190	182	136	208	187	179.328	-0.056057	0.170865	-0.328078	0.742853	0.999993
CARD11	62	63	52	71	40	50	47	54.4814	0.0639654	0.303384	0.21084	0.833012	0.999993
CARD9	18	40	37	36	15	24	29	27.576	0.157565	0.428512	0.367703	0.713095	0.999993
CARF	170	194	152	299	130	201	172	185.727	-0.329229	0.245528	-1.3409	0.179952	0.999993
CARHSP1	464	527	470	453	335	455	368	434.151	0.149204	0.146294	1.01989	0.307782	0.999993
CARKD	2076	3188	2147	2558	1746	2634	2391	2348.5	-0.0519694	0.123991	-0.419137	0.675116	0.999993
CARNMT1	384	398	409	412	220	356	322	351.453	0.176015	0.173024	1.01729	0.309017	0.999993
CARNS1	1	2	0	0	0	0	0	0.385479	2.24517	3.72966	0.601979	0.547188	NA
CARS	1202	1244	1095	825	710	1447	1426	1115.03	0.00573426	0.211898	0.0270614	0.978411	0.999993
CARTPT	0	1	0	0	0	0	1	0.258841	0.108294	3.81694	0.0283718	0.977366	NA
CASC1	48	105	58	129	63	84	115	84.5414	-0.621562	0.311872	-1.993	0.046261	0.674322
CASC3	2346	2590	2484	1934	1446	2503	1664	2101.8	0.281795	0.141562	1.99061	0.0465238	0.674777
CASC4	1975	2852	2417	2600	1621	2339	2247	2255.29	0.00540097	0.122974	0.0439195	0.964969	0.999993
CASC5	666	855	812	746	467	820	649	702.596	0.102884	0.130231	0.790012	0.42952	0.999993
CASD1	211	314	151	232	127	237	241	210.309	-0.0147623	0.237111	-0.0622592	0.950356	0.999993
CASK	3392	4248	3532	3834	2165	3932	3647	3462.26	0.0278942	0.120828	0.230858	0.817425	0.999993
CASKIN2	650	691	840	705	461	854	553	668.704	0.079283	0.182129	0.435312	0.663336	0.999993
CASP10	534	556	497	429	297	631	546	488.448	0.0618152	0.17975	0.343896	0.730924	0.999993
CASP2	366	481	376	470	236	442	462	395.678	-0.0878204	0.171743	-0.511347	0.609108	0.999993
CASP3	490	779	561	751	472	709	636	618.124	-0.206954	0.144031	-1.43687	0.150755	0.999993
CASP6	997	1084	1060	1090	686	1324	1143	1037.13	-0.114964	0.137621	-0.835366	0.403512	0.999993
CASP7	251	430	262	287	171	274	252	267.816	0.218819	0.186031	1.17625	0.239495	0.999993
CASP8AP2	341	388	337	408	213	462	361	350.797	-0.116029	0.171603	-0.676148	0.498946	0.999993
CASP9	219	293	287	268	196	211	182	234.757	0.170418	0.212809	0.800804	0.423245	0.999993
CASQ2	8	13	10	4	4	19	12	9.54714	0.00347406	0.717753	0.00484018	0.996138	0.999993
CASR	10	4	24	15	22	13	11	14.8538	-0.422581	0.723022	-0.584465	0.558907	0.999993
CASS4	1	15	18	10	9	5	12	9.88015	0.131382	0.839241	0.156549	0.8756	0.999993
CAST	1718	1279	1617	1402	847	1664	1290	1383.72	0.168547	0.19705	0.85535	0.392357	0.999993
CASZ1	4626	4171	4617	4083	2808	5492	4293	4236.68	0.0156331	0.160708	0.0972763	0.922507	0.999993
CAT	915	1372	1013	1549	1184	1419	1869	1326.8	-0.596135	0.163048	-3.65619	0.000255989	0.0195142
CATIP	5	2	3	3	4	9	1	3.87299	-0.419973	1.07956	-0.389023	0.697259	0.999993
CAV1	418	484	591	528	267	213	184	379.666	0.600369	0.347083	1.72976	0.0836737	0.860079
CAV2	36	78	71	75	44	34	35	52.6218	0.221783	0.41016	0.540724	0.588698	0.999993
CAV3	2	0	0	3	2	0	1	1.24342	-1.27242	2.15912	-0.589325	0.555643	NA
CBFA2T2	758	567	752	591	396	897	612	643.353	0.0829417	0.223892	0.370455	0.711043	0.999993
CBFA2T3	147	209	207	206	122	213	123	171.923	0.0607311	0.231926	0.261855	0.793433	0.999993
CBFB	9132	10017	6325	7393	4769	6678	5395	6982	0.36367	0.179911	2.02138	0.04324	0.656256
CBL	260	292	314	334	200	363	277	287.043	-0.12606	0.169658	-0.743026	0.457466	0.999993
CBLL1	427	529	489	548	305	576	427	462.41	-0.0505894	0.154682	-0.327055	0.743626	0.999993
CBLN2	14	6	9	19	17	37	56	22.5564	-1.79686	0.590342	-3.04377	0.00233635	0.107575
CBLN4	0	0	0	3	0	1	0	0.540989	-2.46051	3.59019	-0.685343	0.493128	NA
CBR4	440	563	435	474	335	379	511	443.371	0.0386447	0.176501	0.218949	0.82669	0.999993
CBX1	1175	1795	1395	1790	973	1496	1157	1370.49	-0.0236697	0.17058	-0.13876	0.88964	0.999993
CBX2	79	170	139	102	93	126	89	111.876	0.178712	0.267535	0.667995	0.504137	0.999993
CBX3	2773	3646	2583	3328	2032	2851	2689	2798.96	0.0109752	0.136423	0.0804502	0.935879	0.999993
CBX4	228	278	293	281	170	291	210	245.977	0.0528291	0.181322	0.291355	0.77078	0.999993
CBX5	1062	1864	1416	1438	1177	1326	1199	1340.07	0.00868808	0.174736	0.0497212	0.960345	0.999993
CBX7	64	100	62	58	53	67	76	67.5036	0.101228	0.271405	0.372977	0.709166	0.999993
CBX8	200	233	219	215	164	210	167	199.583	0.0725585	0.182736	0.397067	0.691318	0.999993
CBY1	353	680	478	402	385	450	305	429.856	0.21234	0.226834	0.936102	0.34922	0.999993
CC2D1B	2054	2059	1888	1818	1167	2332	2050	1874.98	0.0291398	0.151431	0.192429	0.847406	0.999993
CC2D2A	767	1132	967	943	563	902	701	835.541	0.174137	0.147232	1.18274	0.236913	0.999993
CCAR1	2519	3129	2543	2782	1546	2961	3004	2582.83	-0.0160203	0.143457	-0.111674	0.911082	0.999993
CCBE1	38	42	58	48	41	26	38	41.9624	0.112401	0.397659	0.282658	0.777439	0.999993
CCBL1	244	239	264	258	180	341	284	255.25	-0.189202	0.181744	-1.04103	0.29786	0.999993
CCBL2	251	385	243	359	242	423	371	319.223	-0.377381	0.165584	-2.27909	0.0226615	0.480122
CCDC102A	414	594	547	476	357	508	365	459.029	0.147947	0.164402	0.899914	0.368166	0.999993
CCDC102B	27	26	14	19	7	35	64	26.4876	-0.540197	0.6248	-0.864592	0.387263	0.999993
CCDC103	7	6	25	9	19	7	19	13.7366	-0.271038	0.763889	-0.354814	0.722729	0.999993
CCDC107	330	448	263	239	255	369	399	324.323	-0.00132899	0.226967	-0.00585544	0.995328	0.999993
CCDC108	3	7	4	1	3	7	10	4.84728	-0.301427	0.978483	-0.308056	0.75804	0.999993
CCDC109B	263	251	312	232	203	141	160	224.305	0.425803	0.289247	1.47211	0.140992	0.994415
CCDC112	24	9	19	26	29	14	26	21.9626	-0.590143	0.574913	-1.02649	0.30466	0.999993
CCDC113	1	2	3	0	4	0	1	1.72169	0.312332	1.76584	0.176875	0.859607	NA
CCDC117	2101	2778	2333	2313	1443	2651	2987	2323.21	-0.0734303	0.15787	-0.465131	0.641837	0.999993
CCDC12	1134	1634	1215	1348	1018	1440	1165	1262.02	-0.0420462	0.125182	-0.33588	0.736961	0.999993
CCDC122	1	0	0	0	0	0	1	0.290567	0.108294	3.81694	0.0283718	0.977366	NA
CCDC124	1293	2001	1427	1497	1191	2058	1433	1528.75	-0.104026	0.147718	-0.704224	0.481293	0.999993
CCDC125	20	16	11	23	16	15	15	16.7103	-0.26626	0.516223	-0.515785	0.606005	0.999993
CCDC126	302	414	257	320	163	326	331	293.579	0.0773972	0.199817	0.38734	0.698504	0.999993
CCDC127	422	579	369	466	247	487	477	424.029	0.0134904	0.181444	0.0743503	0.940732	0.999993
CCDC129	41	29	17	28	32	18	18	26.8241	0.105915	0.524244	0.202034	0.83989	0.999993
CCDC13	62	142	75	81	50	86	77	79.1066	0.193516	0.287079	0.674087	0.500256	0.999993
CCDC134	818	1499	972	930	1139	858	894	1018.92	-0.0103677	0.255312	-0.0406078	0.967609	0.999993
CCDC137	248	219	220	186	150	370	160	217.775	0.00362306	0.280735	0.0129056	0.989703	0.999993
CCDC138	75	173	116	105	84	125	115	110.63	0.0256877	0.255341	0.100601	0.919867	0.999993
CCDC14	317	465	343	399	172	294	349	324.973	0.192076	0.212052	0.905794	0.365045	0.999993
CCDC141	1	3	1	5	2	4	3	2.65089	-1.20846	1.19206	-1.01376	0.310697	0.999993
CCDC146	6	11	5	8	0	8	20	7.82707	-0.369487	0.966046	-0.382474	0.70211	0.999993
CCDC148	343	408	490	281	294	273	251	333.559	0.43485	0.232393	1.87119	0.0613194	0.769541
CCDC149	179	251	220	210	152	236	189	202.068	0.013879	0.164227	0.0845109	0.93265	0.999993
CCDC15	164	136	118	114	123	144	93	127.99	0.102241	0.279643	0.365614	0.714653	0.999993
CCDC152	0	0	0	0	0	1	0	0.126466	-0.853481	3.81694	-0.223604	0.823066	NA
CCDC157	37	53	54	49	40	58	43	47.248	-0.113775	0.300483	-0.378642	0.704954	0.999993
CCDC158	34	21	52	34	14	20	47	31.3795	0.243011	0.517433	0.469648	0.638607	0.999993
CCDC166	29	23	52	55	20	39	30	34.942	-0.125808	0.453506	-0.277413	0.781463	0.999993
CCDC170	79	96	46	57	36	95	62	65.1738	0.139209	0.334887	0.41569	0.677637	0.999993
CCDC171	468	287	430	545	367	304	354	398.739	-0.105677	0.300798	-0.351322	0.725347	0.999993
CCDC172	0	1	0	0	0	0	0	0.117917	0.829631	3.81694	0.217355	0.827932	NA
CCDC173	3	6	4	7	0	7	1	3.70706	0.164166	1.18129	0.138971	0.889473	0.999993
CCDC174	552	706	594	609	350	632	670	575.114	0.0197874	0.150994	0.131048	0.895738	0.999993
CCDC176	8	17	17	9	18	5	10	12.3533	0.168714	0.696571	0.242206	0.80862	0.999993
CCDC177	12	28	13	41	6	26	20	19.8462	-0.495669	0.591895	-0.837427	0.402352	0.999993
CCDC18	312	403	248	278	172	249	464	297.475	0.0243983	0.279132	0.0874077	0.930347	0.999993
CCDC180	11	10	9	8	1	16	4	7.9659	0.446046	0.817985	0.545299	0.585548	0.999993
CCDC181	246	349	294	210	172	197	296	247.992	0.299037	0.212235	1.40899	0.158839	0.999993
CCDC183	2	3	1	3	2	1	0	1.72202	0.221496	1.51187	0.146504	0.883524	NA
CCDC186	423	440	386	438	250	450	453	398.809	-0.0324867	0.163096	-0.199188	0.842115	0.999993
CCDC25	2532	3428	2775	2551	2105	2963	3157	2750.88	-0.0195267	0.123733	-0.157813	0.874604	0.999993
CCDC28A	395	484	374	441	280	522	521	423.069	-0.185636	0.158416	-1.17183	0.241266	0.999993
CCDC30	69	71	65	64	45	51	41	57.5687	0.315759	0.295372	1.06902	0.285059	0.999993
CCDC33	1	0	2	0	1	1	4	1.31276	-0.654466	1.90727	-0.343143	0.731491	NA
CCDC34	118	194	101	162	61	116	121	120.565	0.140325	0.287242	0.488525	0.625178	0.999993
CCDC37	0	0	0	0	0	0	0	0	NA	NA	NA	NA	NA
CCDC39	3	1	3	1	0	0	0	1.12294	2.86225	2.0646	1.38635	0.16564	NA
CCDC40	423	541	290	813	472	728	830	580.591	-0.887416	0.203487	-4.36103	1.2945e-05	0.00166441
CCDC42	101	155	287	84	109	518	246	206.339	-0.443674	0.689701	-0.643285	0.520039	0.999993
CCDC42B	0	18	2	4	2	4	2	4.13022	0.90532	1.27181	0.711837	0.476566	0.999993
CCDC43	648	878	665	681	535	690	565	658.093	0.101129	0.143343	0.705503	0.480497	0.999993
CCDC47	1694	2590	1685	1983	1434	2491	2363	1994.35	-0.182219	0.145751	-1.25021	0.211224	0.999993
CCDC50	1679	2073	1893	1889	1096	2066	1528	1710.02	0.0901884	0.132472	0.680814	0.495989	0.999993
CCDC51	522	716	571	510	351	619	560	537.97	0.124477	0.130544	0.953529	0.340322	0.999993
CCDC53	1529	2340	1534	1897	1266	1920	2288	1791.83	-0.164073	0.159468	-1.02888	0.303537	0.999993
CCDC57	155	302	171	260	103	213	242	199.611	-0.0875708	0.265594	-0.329717	0.741614	0.999993
CCDC58	1516	1979	1512	1697	1296	1694	1569	1592.54	-0.0422805	0.116196	-0.363873	0.715953	0.999993
CCDC59	280	401	262	310	185	316	262	281.356	0.105904	0.168363	0.629018	0.529337	0.999993
CCDC6	1418	1934	1460	1503	910	1941	1595	1498.41	0.0048591	0.146617	0.0331414	0.973562	0.999993
CCDC60	4	10	2	7	6	3	10	5.97827	-0.487303	0.884834	-0.550728	0.58182	0.999993
CCDC62	184	267	178	268	156	244	307	225.284	-0.340428	0.202718	-1.67932	0.0930902	0.888339
CCDC63	0	0	3	0	0	2	1	0.811773	0.454547	2.72834	0.166602	0.867683	NA
CCDC64	3	3	3	5	5	7	4	4.33215	-0.933147	0.916083	-1.01863	0.30838	0.999993
CCDC65	25	44	38	57	40	38	39	40.1745	-0.441303	0.357564	-1.23419	0.217131	0.999993
CCDC66	277	409	305	383	244	332	264	311.699	-0.024704	0.179299	-0.137781	0.890413	0.999993
CCDC67	1	1	4	1	0	1	2	1.37127	0.955818	1.65663	0.576965	0.563963	NA
CCDC68	53	102	161	212	131	73	53	113.84	-0.335448	0.505872	-0.663108	0.507261	0.999993
CCDC70	0	0	0	0	0	0	0	0	NA	NA	NA	NA	NA
CCDC71	613	716	722	698	511	819	660	669.08	-0.0892607	0.128217	-0.696168	0.486323	0.999993
CCDC73	18	11	7	46	18	35	118	35.8753	-2.23566	0.627416	-3.56329	0.000366239	0.0258625
CCDC77	102	120	108	102	79	96	112	101.83	0.0498646	0.217398	0.22937	0.818582	0.999993
CCDC78	7	8	7	9	2	7	4	6.0472	0.334599	0.789579	0.423769	0.671735	0.999993
CCDC79	16	14	5	6	6	2	5	7.69433	1.12777	0.807216	1.39711	0.16238	0.999993
CCDC80	687	749	976	1282	461	754	609	774.998	-0.0392474	0.276899	-0.141739	0.887286	0.999993
CCDC82	445	614	350	927	743	1109	806	714.07	-1.07086	0.17893	-5.98478	2.16689e-09	6.28351e-07
CCDC83	91	107	54	74	55	80	106	79.7262	-0.0307432	0.304222	-0.101055	0.919507	0.999993
CCDC84	166	235	157	270	145	311	190	206.016	-0.409077	0.215495	-1.89831	0.0576554	0.75372
CCDC85A	73	92	62	71	45	46	34	59.574	0.482015	0.335092	1.43846	0.150305	0.999993
CCDC85C	137	155	133	130	100	174	115	132.914	0.0134449	0.204937	0.065605	0.947692	0.999993
CCDC88A	176	272	207	464	201	315	315	274.651	-0.688107	0.223874	-3.07364	0.00211462	0.10077
CCDC88C	1315	692	1092	779	490	986	979	896.028	0.300943	0.271604	1.10802	0.267853	0.999993
CCDC89	7	5	10	9	3	10	6	6.96695	0.00821121	0.751852	0.0109213	0.991286	0.999993
CCDC90B	2145	3102	2214	2008	1207	2593	1880	2100.08	0.263632	0.150868	1.74744	0.0805615	0.847201
CCDC91	186	234	144	193	135	233	237	191.256	-0.203134	0.203681	-0.997313	0.318613	0.999993
CCDC92	96	119	66	99	42	117	48	80.9947	0.202015	0.35023	0.576809	0.564069	0.999993
CCDC93	518	576	432	555	302	544	502	480.536	-0.00643494	0.162017	-0.0397178	0.968318	0.999993
CCDC94	381	487	463	422	333	476	341	410.217	0.0463823	0.159167	0.291407	0.77074	0.999993
CCK	0	0	2	0	0	1	0	0.405078	1.04472	3.7679	0.277268	0.781574	NA
CCKAR	4	1	5	2	2	1	4	2.76822	0.472418	1.20283	0.392757	0.694499	0.999993
CCL17	0	2	1	1	4	0	0	1.29069	-0.782795	2.18835	-0.35771	0.72056	NA
CCL20	18	15	23	6	17	11	9	14.4587	0.618712	0.620473	0.997163	0.318685	0.999993
CCM2	1668	1999	1783	1488	1087	1824	1353	1571.9	0.222619	0.116234	1.91526	0.0554591	0.738601
CCM2L	11	30	17	41	20	17	5	19.9584	-0.290068	0.672091	-0.431591	0.666039	0.999993
CCNA1	121	92	119	70	77	161	171	114.628	-0.19114	0.342398	-0.558237	0.576682	0.999993
CCNA2	414	716	434	570	417	658	534	525.108	-0.204818	0.165768	-1.23557	0.216619	0.999993
CCNB1	125	17	97	51	41	61	45	63.2937	0.647156	0.55843	1.15889	0.246503	0.999993
CCNB2	1313	2249	1749	1909	1343	1671	1551	1660	-0.0207852	0.158704	-0.130969	0.8958	0.999993
CCNB3	814	1228	1010	1003	832	1030	798	950.311	0.00195243	0.161017	0.0121256	0.990325	0.999993
CCNC	1110	1612	1176	1108	707	1301	1603	1200.94	0.0256326	0.189636	0.135167	0.892479	0.999993
CCND1	1043	1702	1163	1598	826	1375	1423	1274.54	-0.127806	0.16583	-0.770704	0.440883	0.999993
CCND2	164	185	198	277	150	153	170	184.671	-0.167046	0.260516	-0.64121	0.521386	0.999993
CCND3	229	280	218	253	165	275	163	222.427	0.0611758	0.203026	0.301321	0.76317	0.999993
CCNE1	479	729	482	488	309	529	548	496.394	0.14174	0.160344	0.883971	0.376712	0.999993
CCNE2	245	351	308	273	243	272	242	274.407	0.0770665	0.182056	0.423313	0.672067	0.999993
CCNF	376	411	498	335	338	475	389	400.971	0.0338984	0.193118	0.175532	0.860661	0.999993
CCNG1	1717	2899	1539	1960	1744	2211	3113	2141.24	-0.292281	0.220988	-1.32261	0.185964	0.999993
CCNG2	1483	1696	1496	2068	1248	1862	1542	1611.38	-0.223539	0.135777	-1.64637	0.0996878	0.915529
CCNH	1521	987	1511	1494	1192	800	856	1214.38	0.164327	0.316054	0.519933	0.603111	0.999993
CCNI	7762	10266	8919	9399	6689	9986	6793	8433.39	0.000234592	0.142619	0.00164489	0.998688	0.999993
CCNJ	546	677	622	554	346	617	600	554.559	0.108916	0.136751	0.796456	0.425767	0.999993
CCNJL	2	11	7	14	3	5	1	5.86224	0.0634161	1.00846	0.0628842	0.949859	0.999993
CCNK	971	1188	1073	1075	666	1222	1079	1019.43	-0.0133798	0.120646	-0.110902	0.911694	0.999993
CCNL1	571	691	725	895	423	580	661	640.298	-0.060561	0.204618	-0.295971	0.767252	0.999993
CCNL2	665	819	635	759	504	702	706	675.641	-0.0435133	0.128093	-0.3397	0.734082	0.999993
CCNO	0	0	0	0	0	0	0	0	NA	NA	NA	NA	NA
CCNT1	407	540	494	543	344	520	374	453.748	-0.0135419	0.165007	-0.0820688	0.934592	0.999993
CCNT2	488	552	499	606	290	606	574	505.252	-0.107536	0.174524	-0.616168	0.537784	0.999993
CCNY	406	775	344	642	395	666	665	543.477	-0.363467	0.223617	-1.6254	0.104078	0.924226
CCNYL1	2458	2831	2815	2594	2053	2400	2352	2486.18	0.0672932	0.138232	0.486812	0.626391	0.999993
CCP110	502	691	670	790	457	664	585	614.323	-0.128855	0.162539	-0.792759	0.427918	0.999993
CCPG1	766	1108	836	894	576	1176	1024	890.239	-0.132834	0.150777	-0.880995	0.37832	0.999993
CCR10	8	29	18	20	11	23	12	16.6253	0.00632985	0.544887	0.0116168	0.990731	0.999993
CCR4	4	6	11	4	2	1	4	4.46999	1.21993	0.97329	1.25341	0.210058	0.999993
CCR6	1	1	0	0	0	0	0	0.267561	1.71294	3.77295	0.454006	0.649825	NA
CCR7	28	47	57	36	27	55	48	41.6141	-0.0263339	0.357965	-0.0735657	0.941356	0.999993
CCR9	3	0	2	0	0	1	2	1.13586	1.19003	2.13074	0.558507	0.576498	NA
CCSAP	78	114	82	144	73	106	138	103.475	-0.458641	0.250224	-1.83292	0.0668147	0.792077
CCSER1	659	648	636	459	391	695	676	586.193	0.122534	0.185155	0.66179	0.508106	0.999993
CCSER2	477	775	403	745	402	694	665	581.454	-0.312556	0.197152	-1.58535	0.112887	0.942731
CCT2	7729	10001	8412	7248	6072	9589	8821	8145.04	0.0123176	0.116347	0.10587	0.915686	0.999993
CCT3	3295	4172	3775	3710	2783	4329	3308	3578.04	-0.0370882	0.109633	-0.338294	0.735142	0.999993
CCT4	7351	8820	7754	6890	5556	8222	7771	7386.95	0.0433386	0.101707	0.426111	0.670027	0.999993
CCT5	9890	11466	9746	8744	6297	12027	9820	9526.54	0.0657346	0.126872	0.518116	0.604377	0.999993
CCT6A	9796	13124	10538	12014	8838	13170	11604	11159.9	-0.160403	0.0864955	-1.85446	0.0636731	0.780409
CCT7	5922	8139	6509	6034	5221	7689	6493	6488.49	-0.0253398	0.113955	-0.222367	0.824028	0.999993
CCT8	7176	9547	8043	7526	5545	10422	9405	8080.99	-0.105119	0.133886	-0.785137	0.432373	0.999993
CCZ1	2742	3902	2799	3053	2444	3794	4117	3217.17	-0.219529	0.145847	-1.5052	0.132272	0.977946
CD109	303	227	270	226	122	313	314	248.493	0.0711284	0.267822	0.265581	0.790562	0.999993
CD14	6	12	10	13	4	6	8	8.16575	0.144634	0.698875	0.206952	0.836047	0.999993
CD151	1425	2048	1910	1756	1179	1400	1407	1567.91	0.182781	0.157818	1.15818	0.246792	0.999993
CD164L2	935	1814	993	1198	774	1423	980	1126.17	0.0500117	0.194713	0.256849	0.797296	0.999993
CD180	1	0	2	10	8	5	22	7.09739	-3.5992	1.16181	-3.09794	0.00194873	0.0945166
CD2	36	120	31	71	49	53	66	59.1926	-0.142036	0.433018	-0.328014	0.742901	0.999993
CD226	0	0	0	0	0	0	0	0	NA	NA	NA	NA	NA
CD244	70	133	80	51	38	29	58	63.5756	0.930429	0.345984	2.68923	0.00716176	0.238649
CD247	71	54	61	48	28	40	44	48.8232	0.535751	0.320295	1.67268	0.0943907	0.892748
CD274	87	422	58	299	173	344	299	231.436	-0.762575	0.474787	-1.60614	0.108243	0.930284
CD276	427	542	546	474	431	575	446	488.697	-0.0654987	0.162756	-0.402435	0.687364	0.999993
CD28	0	7	3	1	1	0	0	1.57586	2.46921	1.99399	1.23833	0.215595	NA
CD2AP	999	1071	989	885	645	1305	1124	984.629	-0.0519479	0.162043	-0.320581	0.748528	0.999993
CD34	371	563	700	713	330	402	328	479.133	0.171938	0.292106	0.588616	0.556119	0.999993
CD36	486	585	690	359	437	847	551	557.128	-0.010204	0.254612	-0.0400765	0.968032	0.999993
CD3D	217	500	305	339	265	346	379	329.429	-0.127441	0.221739	-0.574734	0.565471	0.999993
CD3E	31	78	51	16	41	25	31	38.6503	0.679981	0.483577	1.40615	0.15968	0.999993
CD4	9	21	5	6	4	9	13	9.0962	0.398046	0.728532	0.546367	0.584814	0.999993
CD40	35	89	48	35	50	45	40	48.3	0.226499	0.388892	0.582422	0.560282	0.999993
CD40LG	4	16	4	6	5	2	3	5.51894	0.756432	0.926874	0.816111	0.414437	0.999993
CD44	1190	1521	1155	1104	739	1834	1953	1321.65	-0.217717	0.234822	-0.927157	0.353845	0.999993
CD46	4149	4493	3720	3267	2843	4081	3372	3664.13	0.157516	0.130282	1.20904	0.226646	0.999993
CD47	2736	4060	2194	2750	1841	2633	3023	2690.57	0.0889227	0.177569	0.500777	0.616528	0.999993
CD5	0	4	3	0	1	0	0	1.08393	2.73392	2.39229	1.14281	0.253119	NA
CD58	278	390	293	320	241	378	376	320.249	-0.163416	0.149902	-1.09015	0.275646	0.999993
CD59	170	209	257	386	162	134	136	206.817	-0.0782565	0.375897	-0.208186	0.835084	0.999993
CD63	1688	3408	2135	2747	2572	3429	4288	2869.23	-0.594814	0.210981	-2.81928	0.00481318	0.182726
CD74	4233	13420	5361	4610	3503	3613	5133	5460.76	0.661336	0.294423	2.24621	0.0246907	0.502002
CD79B	0	0	0	0	0	1	0	0.126466	-0.853481	3.81694	-0.223604	0.823066	NA
CD80	19	14	26	31	18	22	12	20.371	-0.182769	0.519084	-0.352099	0.724764	0.999993
CD81	7633	12553	12103	13905	6854	9482	9034	10034.1	0.00479648	0.205187	0.0233761	0.98135	0.999993
CD82	1493	1835	1739	1450	1096	1595	1536	1513.57	0.129294	0.107541	1.20227	0.229258	0.999993
CD83	24	45	41	24	22	26	27	29.2941	0.419455	0.379756	1.10454	0.26936	0.999993
CD86	27	60	39	42	23	40	82	43.4359	-0.284885	0.432491	-0.658706	0.510085	0.999993
CD8A	10	6	2	5	3	3	4	4.69955	0.574168	0.939339	0.611247	0.541036	0.999993
CD8B	138	47	107	56	73	90	68	83.9883	0.352913	0.421439	0.8374	0.402367	0.999993
CD9	22504	26525	22288	16269	16928	24370	27212	22054.8	0.0395075	0.180742	0.218585	0.826973	0.999993
CD96	6	3	9	1	3	2	4	4.0432	1.14025	1.02972	1.10733	0.26815	0.999993
CD99	3498	4103	3031	3447	1905	2991	3079	3088.18	0.200242	0.145007	1.38091	0.167307	0.999993
CD99L2	2523	4017	2751	3173	1812	2821	2615	2750.31	0.118877	0.144816	0.820885	0.411712	0.999993
CDA	13	24	15	12	12	12	13	14.2048	0.339189	0.5158	0.657598	0.510796	0.999993
CDADC1	52	114	62	59	52	56	79	66.3342	0.136484	0.318497	0.428526	0.668268	0.999993
CDAN1	169	230	215	282	144	242	217	210.497	-0.224727	0.189919	-1.18328	0.236699	0.999993
CDC123	418	638	398	495	333	486	712	488.139	-0.194687	0.216218	-0.900422	0.367896	0.999993
CDC14A	225	384	212	316	159	308	281	261.598	-0.0826003	0.213109	-0.387596	0.698315	0.999993
CDC14B	982	997	878	1037	512	889	915	870.988	0.0896135	0.17097	0.524147	0.600176	0.999993
CDC16	675	1115	759	654	469	994	968	781.855	0.0231687	0.200668	0.115458	0.908082	0.999993
CDC20	1056	1702	1527	1408	1164	1413	1357	1362.13	-0.0522784	0.155278	-0.336677	0.73636	0.999993
CDC20B	5	5	3	4	9	1	1	4.3249	-0.080607	1.1349	-0.0710257	0.943377	0.999993
CDC23	1327	1746	1429	1469	1047	1400	1340	1375.87	0.0600794	0.111085	0.540841	0.588618	0.999993
CDC25A	259	371	339	307	278	387	349	324.301	-0.167008	0.161534	-1.03389	0.301188	0.999993
CDC25B	193	238	294	163	175	202	149	200.978	0.345045	0.241991	1.42586	0.153909	0.999993
CDC27	1711	1975	1714	1774	1000	2098	1585	1655.85	0.0628385	0.142417	0.441229	0.659047	0.999993
CDC34	789	1164	909	884	628	1072	939	894.046	-0.0079445	0.122233	-0.0649947	0.948178	0.999993
CDC37L1	338	373	419	355	295	357	338	352.096	0.0356101	0.171012	0.208232	0.835048	0.999993
CDC40	745	1005	947	835	569	965	796	822.086	0.0679155	0.123519	0.549838	0.58243	0.999993
CDC42	5123	6483	5520	5162	4006	5974	5272	5290.3	0.0365892	0.0898809	0.407086	0.683945	0.999993
CDC42BPA	850	1015	780	1004	495	1010	907	846.017	-0.0508892	0.162273	-0.313603	0.753822	0.999993
CDC42BPB	3160	3512	3097	3130	1916	3897	3342	3087.08	-0.00945453	0.137496	-0.0687624	0.945179	0.999993
CDC42EP1	1866	1950	2106	1658	1267	1863	1276	1693.3	0.264675	0.159719	1.65713	0.0974935	0.905136
CDC42EP3	522	726	440	396	380	662	714	537.924	-0.0606122	0.226866	-0.267172	0.789336	0.999993
CDC42EP4	2651	2672	2659	1808	1818	2397	1922	2259.32	0.294099	0.161423	1.82192	0.0684677	0.792806
CDC42SE1	1285	1941	1440	1487	1171	1494	1125	1402.29	0.0881291	0.158676	0.555403	0.578619	0.999993
CDC42SE2	2575	2040	2161	2747	2080	2091	2778	2366.65	-0.220261	0.207984	-1.05903	0.289586	0.999993
CDC45	244	333	277	254	177	275	263	255.703	0.109755	0.146774	0.747788	0.454588	0.999993
CDC5L	1493	1841	1555	1472	1108	1770	1421	1499.95	0.055943	0.104603	0.534815	0.592778	0.999993
CDC6	98	164	116	99	97	136	85	111.871	0.123351	0.248569	0.496246	0.619721	0.999993
CDC7	430	426	403	312	263	413	365	368.61	0.200841	0.161553	1.2432	0.213796	0.999993
CDC73	802	946	834	815	546	951	859	807.791	0.00960911	0.118171	0.0813152	0.935191	0.999993
CDCA2	345	470	409	431	314	396	404	391.615	-0.0550693	0.144546	-0.380982	0.703216	0.999993
CDCA3	356	517	446	397	398	424	307	405.456	0.0413834	0.212696	0.194565	0.845733	0.999993
CDCA4	1769	1709	1427	1203	1003	1556	1478	1431.25	0.210365	0.156728	1.34223	0.179522	0.999993
CDCA7	235	382	280	304	212	357	345	296.189	-0.15406	0.164498	-0.936546	0.348992	0.999993
CDCA7L	482	953	536	686	365	661	636	598.116	0.0281499	0.202159	0.139246	0.889255	0.999993
CDCA8	521	761	547	562	464	586	619	573.07	-0.0149124	0.144651	-0.103093	0.917889	0.999993
CDCP1	1321	1968	1185	1538	805	2024	1745	1465.66	-0.135504	0.202817	-0.66811	0.504063	0.999993
CDCP2	1	2	0	7	2	0	0	1.74139	-1.37666	2.0347	-0.676592	0.498665	NA
CDH10	0	0	0	0	0	0	0	0	NA	NA	NA	NA	NA
CDH11	762	1268	1468	1500	622	804	713	998.349	0.234859	0.287427	0.817107	0.413867	0.999993
CDH12	7	2	2	2	6	4	2	3.79208	-0.0811863	1.09982	-0.0738175	0.941156	0.999993
CDH13	51	18	98	33	25	20	23	38.5952	1.04165	0.568919	1.83094	0.06711	0.792077
CDH17	4	4	6	9	5	7	9	6.27494	-0.791394	0.768867	-1.0293	0.303339	0.999993
CDH18	0	0	0	0	2	0	0	0.388687	-1.80372	3.79414	-0.475396	0.634505	NA
CDH19	7	20	4	29	30	96	11	27.4913	-2.1421	0.721011	-2.97097	0.00296865	0.128853
CDH2	24	115	37	27	40	15	18	38.2443	0.922518	0.597026	1.54519	0.122301	0.960771
CDH20	2	23	4	4	9	16	22	10.9942	-0.621258	0.878117	-0.707489	0.479263	0.999993
CDH22	66	175	87	75	74	87	88	90.7799	0.249302	0.311641	0.799966	0.423731	0.999993
CDH23	184	237	290	393	179	212	235	244.897	-0.221563	0.274416	-0.8074	0.419436	0.999993
CDH4	2	4	4	3	1	4	3	2.86568	0.182746	1.0815	0.168974	0.865817	0.999993
CDH5	284	355	406	540	234	291	219	328.672	0.000839553	0.29712	0.00282563	0.997745	0.999993
CDH6	11	51	20	5	3	7	3	13.0279	2.42882	0.70513	3.44451	0.000572105	0.0359319
CDH7	2	4	7	6	6	2	4	4.55783	-0.242448	0.969651	-0.250037	0.802559	0.999993
CDH8	4	7	1	2	7	10	3	4.88748	-0.647692	1.02405	-0.632482	0.527072	0.999993
CDHR1	1	0	0	1	3	0	0	0.870849	-1.8498	2.75827	-0.670637	0.502452	NA
CDHR2	1	9	4	12	3	3	8	5.51603	-0.650503	0.970992	-0.669936	0.502899	0.999993
CDHR3	9	2	15	1	4	1	5	5.41885	1.51889	1.08252	1.4031	0.160587	0.999993
CDHR4	1	1	0	1	1	0	2	0.881926	-0.763147	2.12125	-0.359762	0.719025	NA
CDHR5	15	13	10	9	4	4	7	8.68392	0.967947	0.679003	1.42554	0.154001	0.999993
CDIP1	408	433	370	351	269	541	332	379.638	0.0127898	0.188007	0.0680282	0.945763	0.999993
CDK1	1570	2457	1847	1623	1441	1943	1474	1739.71	0.123531	0.150518	0.820708	0.411813	0.999993
CDK10	530	740	618	608	477	550	630	587.711	0.010161	0.149928	0.0677721	0.945967	0.999993
CDK11A	846	1026	934	1059	570	1011	831	879.76	0.00297097	0.141534	0.0209913	0.983253	0.999993
CDK12	1386	1584	1618	1502	1046	1755	1387	1447.81	-0.00437793	0.121971	-0.0358931	0.971368	0.999993
CDK13	870	1021	832	864	570	1046	961	864.355	-0.0285623	0.131919	-0.216514	0.828587	0.999993
CDK14	668	1545	633	876	423	640	918	783.879	0.256045	0.280954	0.911342	0.362115	0.999993
CDK17	1473	1546	1108	1174	765	1529	1343	1250.59	0.097958	0.171137	0.572395	0.567055	0.999993
CDK18	790	739	700	811	536	865	484	696.701	0.0356745	0.208822	0.170837	0.864352	0.999993
CDK2AP1	7803	9228	6926	6468	5233	7958	6747	7088.58	0.150877	0.117459	1.28451	0.198965	0.999993
CDK3	5	17	4	11	11	6	6	8.57207	-0.214366	0.777291	-0.275786	0.782713	0.999993
CDK5	148	265	145	189	157	221	170	182.128	-0.139952	0.219253	-0.638313	0.52327	0.999993
CDK5RAP1	406	432	398	441	256	325	356	369.096	0.14151	0.179768	0.787178	0.431177	0.999993
CDK5RAP2	550	544	493	503	294	536	551	487.202	0.0732467	0.167767	0.436598	0.662403	0.999993
CDK5RAP3	393	426	396	353	273	449	297	364.677	0.126547	0.165915	0.76272	0.44563	0.999993
CDK6	258	338	321	368	200	429	346	315.912	-0.234429	0.173184	-1.35364	0.175853	0.999993
CDK7	1830	1053	1754	1306	1357	999	925	1343.23	0.28972	0.31186	0.929008	0.352885	0.999993
CDK8	332	481	333	427	296	417	440	384.058	-0.181275	0.149842	-1.20977	0.226365	0.999993
CDK9	1524	1941	1754	1523	1301	2011	1566	1639.57	-0.00465957	0.124212	-0.037513	0.970076	0.999993
CDKAL1	907	1229	863	1297	821	1355	1390	1106.88	-0.401774	0.134546	-2.98615	0.00282517	0.124207
CDKL1	193	230	222	201	128	290	161	198.941	0.0452868	0.216896	0.208795	0.834608	0.999993
CDKL2	132	109	124	123	74	186	96	118.308	-0.0486678	0.279437	-0.174164	0.861737	0.999993
CDKL5	515	672	391	772	217	708	639	539.207	-0.226451	0.289379	-0.782541	0.433897	0.999993
CDKN1A	521	672	699	572	493	913	908	672.849	-0.301943	0.197927	-1.52553	0.127128	0.966235
CDKN1B	3518	3796	3247	3517	2362	4004	3364	3351.82	-0.0182373	0.113021	-0.161362	0.871809	0.999993
CDKN2AIP	839	1118	1014	900	635	1134	936	921.721	0.022268	0.122915	0.181166	0.856237	0.999993
CDKN2C	71	82	77	52	50	83	38	63.7745	0.338532	0.311337	1.08735	0.276884	0.999993
CDKN3	271	481	305	368	258	382	331	335.704	-0.0695469	0.173271	-0.401376	0.688143	0.999993
CDO1	358	455	686	548	314	341	326	428.598	0.260334	0.276822	0.94044	0.346992	0.999993
CDON	87	113	100	132	72	143	112	106.374	-0.305043	0.2162	-1.41093	0.158265	0.999993
CDPF1	431	737	466	395	340	660	452	484.139	0.107432	0.198953	0.539988	0.589205	0.999993
CDR2	693	554	491	461	371	570	482	513.239	0.19782	0.194959	1.01467	0.310262	0.999993
CDR2L	96	121	169	242	152	234	243	178.992	-0.868221	0.233944	-3.71124	0.000206249	0.0164384
CDS1	568	401	491	264	262	572	653	452.439	0.0863179	0.313425	0.275402	0.783008	0.999993
CDS2	468	1017	518	778	481	629	527	616.908	-0.020152	0.232711	-0.0865968	0.930992	0.999993
CDT1	252	407	376	310	275	406	307	328.969	-0.0496295	0.18276	-0.271556	0.785963	0.999993
CDV3	7766	10072	8037	6813	5413	9304	8599	7851.2	0.0781467	0.126883	0.615895	0.537964	0.999993
CDX1	0	0	0	0	0	0	0	0	NA	NA	NA	NA	NA
CDX4	0	0	0	0	0	0	0	0	NA	NA	NA	NA	NA
CDYL	390	463	363	477	229	452	476	398.181	-0.108959	0.184653	-0.590075	0.55514	0.999993
CDYL2	171	209	138	155	86	225	189	162.678	-0.0148847	0.243011	-0.061251	0.951159	0.999993
CEBPA	937	1125	1203	777	697	1001	847	929.232	0.265477	0.148152	1.79192	0.073145	0.808364
CEBPB	1248	1336	1214	1043	770	1209	1134	1119.88	0.173955	0.119438	1.45645	0.145268	0.999993
CEBPG	1608	2188	1663	1883	1215	2118	1905	1762.92	-0.0851419	0.111441	-0.764007	0.444863	0.999993
CEBPZ	1458	1754	1414	1537	1141	1732	1452	1479.77	-0.0485601	0.105167	-0.461745	0.644264	0.999993
CECR1	132	244	148	145	99	124	138	143.547	0.314447	0.225364	1.39528	0.16293	0.999993
CECR2	143	190	200	174	83	184	122	152.3	0.239611	0.23221	1.03187	0.302132	0.999993
CECR5	489	739	506	600	404	724	551	561.435	-0.103347	0.146385	-0.705992	0.480193	0.999993
CELF1	471	595	593	534	276	552	499	490.805	0.150995	0.164775	0.916374	0.359471	0.999993
CELF2	149	286	97	207	118	220	195	176.371	-0.203196	0.294995	-0.688811	0.490942	0.999993
CELF3	11	8	8	9	8	10	5	8.47146	0.0528615	0.673907	0.0784404	0.937478	0.999993
CELF5	63	67	88	85	39	44	63	63.3538	0.221814	0.33842	0.655441	0.512184	0.999993
CELF6	75	101	76	105	58	101	85	84.252	-0.171113	0.232471	-0.736064	0.461692	0.999993
CELSR1	5020	5601	4903	5469	2987	6434	4870	4930.84	-0.0225852	0.146833	-0.153816	0.877755	0.999993
CEMIP	222	121	116	99	67	117	166	128.539	0.382442	0.35248	1.085	0.277921	0.999993
CEND1	11	44	24	22	15	24	18	21.7046	0.247112	0.495953	0.498257	0.618303	0.999993
CENPC	405	526	420	469	220	485	456	414.295	0.0476396	0.182359	0.261241	0.793906	0.999993
CENPE	753	947	801	959	567	862	893	813.494	-0.0931686	0.129921	-0.717118	0.473301	0.999993
CENPF	258	320	291	360	210	384	443	318.427	-0.373724	0.184044	-2.03062	0.0422936	0.649853
CENPH	393	349	514	489	396	248	273	385.929	0.0953422	0.32447	0.293839	0.768881	0.999993
CENPI	238	394	273	277	206	341	337	289.03	-0.0757678	0.174239	-0.434849	0.663672	0.999993
CENPK	868	685	932	919	748	507	568	757.011	0.125124	0.29423	0.42526	0.670647	0.999993
CENPL	339	516	371	361	278	432	328	368.022	0.0904188	0.152816	0.591685	0.554062	0.999993
CENPM	2821	4039	3261	3160	2696	3229	3466	3210.07	-0.0417825	0.131371	-0.31805	0.750447	0.999993
CENPN	400	642	401	487	307	526	458	449.44	-0.0151937	0.160367	-0.0947433	0.924519	0.999993
CENPO	74	114	111	104	78	82	70	89.743	0.106617	0.270605	0.393995	0.693585	0.999993
CENPP	202	270	261	197	175	222	190	214.506	0.181473	0.178466	1.01684	0.309228	0.999993
CENPQ	430	751	416	487	275	581	486	473.555	0.0972854	0.19917	0.488454	0.625228	0.999993
CENPT	1462	2026	1733	1603	1149	1857	1520	1592.94	0.0606366	0.10572	0.573561	0.566265	0.999993
CENPU	278	290	245	219	165	240	248	237.555	0.198564	0.168516	1.17831	0.238674	0.999993
CENPV	221	299	221	200	215	237	266	235.992	-0.0456654	0.201347	-0.2268	0.820579	0.999993
CENPW	302	640	274	313	275	248	173	311.266	0.478213	0.314356	1.52125	0.128198	0.966915
CEP104	364	445	421	416	238	466	333	375.186	0.0720796	0.161271	0.446947	0.654914	0.999993
CEP112	420	533	441	765	476	416	413	496.156	-0.307343	0.25396	-1.2102	0.226201	0.999993
CEP120	148	102	142	205	92	88	74	121.719	0.0852948	0.384382	0.221901	0.824391	0.999993
CEP128	32	37	32	32	14	31	42	30.5909	0.0834614	0.39165	0.213102	0.831247	0.999993
CEP131	342	261	315	353	175	365	306	297.904	-0.0411536	0.223438	-0.184184	0.853869	0.999993
CEP135	96	141	124	113	78	133	116	112.206	0.0087753	0.203419	0.0431391	0.965591	0.999993
CEP152	153	183	121	158	102	168	157	146.356	-0.0580648	0.198552	-0.292442	0.769949	0.999993
CEP162	156	153	133	137	103	168	195	147.587	-0.137905	0.223371	-0.617381	0.536984	0.999993
CEP164	164	135	142	125	97	165	135	136.257	0.0747695	0.2229	0.335439	0.737294	0.999993
CEP170	254	468	352	546	234	400	380	367.287	-0.247142	0.2251	-1.09792	0.272238	0.999993
CEP170B	2039	1704	2045	1613	1027	2000	1903	1734.51	0.15953	0.184518	0.864574	0.387272	0.999993
CEP19	167	340	164	142	152	254	166	192.605	0.166957	0.272538	0.6126	0.540141	0.999993
CEP192	418	510	456	459	217	460	513	422.275	0.0698158	0.197498	0.353501	0.723713	0.999993
CEP250	140	129	142	160	83	161	134	133.426	-0.0626875	0.221677	-0.282788	0.777339	0.999993
CEP290	830	907	707	721	431	807	847	734.451	0.11693	0.16628	0.703212	0.481924	0.999993
CEP295	399	556	498	530	441	518	549	496.458	-0.215054	0.151332	-1.42107	0.155296	0.999993
CEP350	2338	2232	2412	2208	1179	2752	2778	2222.8	-0.0102181	0.20091	-0.0508591	0.959438	0.999993
CEP41	95	127	121	100	80	101	89	100.728	0.172504	0.217397	0.7935	0.427486	0.999993
CEP44	422	506	434	428	286	366	622	431.936	-0.025538	0.224557	-0.113726	0.909455	0.999993
CEP55	164	254	174	201	130	208	236	191.332	-0.100689	0.192694	-0.522531	0.601301	0.999993
CEP57	187	300	207	310	175	260	216	232.36	-0.187672	0.196394	-0.955585	0.339282	0.999993
CEP57L1	115	134	116	141	98	187	189	137.981	-0.442463	0.212775	-2.07949	0.0375723	0.612527
CEP63	473	565	545	556	359	589	432	495.288	0.0116276	0.146322	0.0794654	0.936662	0.999993
CEP68	195	242	162	177	122	195	116	169.459	0.264291	0.223152	1.18436	0.236272	0.999993
CEP76	295	514	386	379	281	387	355	364.475	0.0407125	0.163249	0.249389	0.80306	0.999993
CEP78	281	147	267	316	184	166	135	216.019	0.108222	0.368095	0.294005	0.768754	0.999993
CEP83	214	400	277	379	223	448	522	343.704	-0.524789	0.226375	-2.31822	0.0204373	0.454388
CEP85	378	480	532	454	398	575	542	476.455	-0.211247	0.166932	-1.26547	0.205703	0.999993
CEP85L	46	77	50	60	34	66	62	54.9107	-0.0665405	0.286489	-0.232262	0.816335	0.999993
CEP89	329	456	363	375	200	410	357	346.416	0.083336	0.163241	0.510509	0.609695	0.999993
CEP95	316	414	248	338	239	346	333	314.489	-0.0764874	0.174524	-0.438264	0.661195	0.999993
CEP97	235	322	253	342	143	308	336	269.729	-0.162301	0.216915	-0.748224	0.454325	0.999993
CER1	0	0	0	0	0	0	0	0	NA	NA	NA	NA	NA
CERK	168	207	162	137	52	149	171	144.094	0.410771	0.281712	1.45812	0.144807	0.999993
CERKL	1	1	5	3	2	3	4	2.71039	-0.455335	1.19603	-0.380704	0.703423	0.999993
CERS1	189	183	213	197	119	161	101	164.475	0.319909	0.259793	1.2314	0.218174	0.999993
CERS3	1119	1230	1122	854	737	1464	1254	1091.89	0.00373974	0.182635	0.0204766	0.983663	0.999993
CERS5	553	1050	735	950	736	860	770	800.53	-0.252884	0.186188	-1.35822	0.174394	0.999993
CERS6	14	45	28	35	19	20	36	27.433	-0.0885766	0.470584	-0.188227	0.850699	0.999993
CETN3	1516	1191	1366	1378	990	869	782	1160.5	0.302732	0.26042	1.16248	0.245041	0.999993
CETP	0	0	3	0	1	3	3	1.41443	-0.857486	2.0463	-0.419042	0.675185	NA
CFAP20	2283	3351	2422	2482	2072	2802	2944	2589.04	-0.0803509	0.13037	-0.61633	0.537677	0.999993
CFAP221	62	99	80	101	56	56	52	71.3452	0.130178	0.322632	0.403487	0.68659	0.999993
CFAP36	992	1327	978	1192	895	1314	1330	1133.41	-0.234398	0.119396	-1.9632	0.0496225	0.697941
CFAP43	26	77	23	37	21	59	45	39.1711	-0.0904499	0.455095	-0.198749	0.842459	0.999993
CFAP44	29	27	24	28	7	22	25	22.4014	0.308244	0.472102	0.652919	0.513809	0.999993
CFAP45	37	55	23	30	12	47	21	30.607	0.388924	0.462226	0.841416	0.400115	0.999993
CFAP46	15	16	12	25	16	37	13	18.8781	-0.764333	0.509013	-1.5016	0.133201	0.977946
CFAP47	0	2	0	0	0	1	0	0.3623	0.836709	3.78872	0.220842	0.825215	NA
CFAP52	10	9	9	0	8	14	5	7.84134	0.340882	0.944435	0.360938	0.718146	0.999993
CFAP54	57	74	57	34	19	38	48	45.1565	0.742361	0.324235	2.28958	0.0220456	0.475292
CFAP57	21	28	17	11	17	12	7	16.1402	0.714051	0.558568	1.27836	0.201123	0.999993
CFAP58	9	2	7	6	5	5	4	5.55456	0.178854	0.880113	0.203216	0.838966	0.999993
CFAP61	24	42	27	48	32	48	39	36.723	-0.566096	0.336184	-1.68389	0.0922034	0.888339
CFAP69	66	200	64	45	75	125	93	92.0832	0.190038	0.426057	0.446039	0.655569	0.999993
CFAP74	1	13	4	1	5	0	4	3.91338	0.899529	1.31684	0.683096	0.494546	0.999993
CFAP97	219	299	204	243	143	237	259	224.287	0.00717165	0.182424	0.0393131	0.968641	0.999993
CFAP99	16	13	29	8	5	18	19	14.9981	0.574609	0.616928	0.931403	0.351645	0.999993
CFDP1	1451	2279	1424	1630	1181	1679	1396	1548.05	0.0796607	0.146953	0.542081	0.587763	0.999993
CFH	106	289	113	185	146	136	308	180.222	-0.383708	0.36781	-1.04322	0.296845	0.999993
CFI	12	7	12	5	11	9	11	9.80982	0.0640312	0.68038	0.094111	0.925021	0.999993
CFL2	2240	2670	2015	2207	1997	2495	2798	2333.63	-0.17653	0.148466	-1.18902	0.23443	0.999993
CFLAR	559	781	545	683	423	769	697	623.722	-0.149829	0.140667	-1.06513	0.286817	0.999993
CFTR	8	5	2	2	2	12	4	4.81167	-0.0282047	1.01119	-0.0278925	0.977748	0.999993
CGA	2	2	0	1	1	4	9	2.64181	-1.57501	1.4456	-1.08952	0.275924	0.999993
CGGBP1	237	319	224	286	153	279	296	250.535	-0.0753368	0.184583	-0.408146	0.683167	0.999993
CGNL1	622	583	572	507	272	554	595	518.335	0.215136	0.195277	1.10169	0.270595	0.999993
CGREF1	8	9	8	8	9	5	10	8.26891	-0.102305	0.686876	-0.148942	0.881599	0.999993
CGRRF1	876	1212	794	916	571	703	779	820.836	0.234187	0.168567	1.38928	0.164748	0.999993
CH25H	44	63	54	51	55	39	85	56.1821	-0.262726	0.366606	-0.716643	0.473594	0.999993
CHAC1	52	62	45	51	43	37	32	45.9536	0.224043	0.345777	0.647941	0.517023	0.999993
CHAC2	182	207	127	134	112	173	154	153.199	0.141001	0.217708	0.647661	0.517204	0.999993
CHAD	33	31	53	40	33	32	27	35.7691	0.111338	0.400682	0.277872	0.78111	0.999993
CHADL	2	4	0	3	0	3	0	1.56488	0.345659	1.91779	0.180239	0.856965	NA
CHAF1A	630	913	625	672	490	771	723	676.475	-0.00726045	0.132772	-0.0546838	0.95639	0.999993
CHAF1B	654	994	604	624	429	733	620	648.884	0.190555	0.154435	1.23389	0.217246	0.999993
CHAMP1	434	566	460	577	347	591	516	490.389	-0.176094	0.129798	-1.35668	0.174884	0.999993
CHAT	4	0	0	3	0	1	0	1.13957	0.514294	2.52766	0.203466	0.838771	NA
CHCHD1	1213	1565	1458	1149	1069	1535	1392	1325.97	0.00458073	0.137707	0.0332644	0.973464	0.999993
CHCHD2	9378	13261	10247	8009	8974	11179	10385	10122.5	0.0329002	0.165072	0.199308	0.842022	0.999993
CHCHD3	241	382	284	292	213	307	251	276.61	0.0485006	0.162028	0.299335	0.764685	0.999993
CHCHD4	435	642	463	405	388	578	534	485.013	-0.0294494	0.16604	-0.177363	0.859223	0.999993
CHCHD5	101	254	134	166	123	149	117	145.905	0.0549574	0.28276	0.19436	0.845894	0.999993
CHCHD6	1165	1890	1369	1418	1161	2099	1318	1460.66	-0.154596	0.169973	-0.909532	0.363069	0.999993
CHCHD7	179	301	158	180	161	207	227	198.618	-0.0201701	0.223832	-0.0901125	0.928198	0.999993
CHD1	1213	857	1178	1224	638	941	844	977.736	0.164526	0.228336	0.720542	0.471192	0.999993
CHD1L	409	514	457	450	400	518	435	452.204	-0.106453	0.146316	-0.727559	0.466884	0.999993
CHD2	1033	1181	1112	1265	638	1291	1163	1074.69	-0.0667786	0.154198	-0.433069	0.664965	0.999993
CHD4	4413	4574	4820	4682	2785	4739	4294	4263.81	0.059979	0.130966	0.457973	0.646972	0.999993
CHD5	1179	1323	1247	1290	882	1298	1150	1182.02	-0.00250458	0.113556	-0.0220558	0.982403	0.999993
CHD6	525	556	601	707	361	723	573	567.879	-0.165282	0.171811	-0.961996	0.336052	0.999993
CHD7	222	310	208	302	194	416	449	294.067	-0.570434	0.221385	-2.57665	0.00997615	0.299482
CHD9	835	1019	951	1042	556	1068	1080	916.886	-0.100862	0.153474	-0.657198	0.511054	0.999993
CHDH	193	178	228	177	150	249	267	204.357	-0.176098	0.229858	-0.766116	0.443607	0.999993
CHEK1	199	288	199	218	164	194	196	205.611	0.100493	0.183037	0.54903	0.582985	0.999993
CHEK2	1736	2577	1950	2092	1225	2176	2088	1931.87	0.022064	0.130149	0.169529	0.86538	0.999993
CHERP	985	1190	1029	1042	660	1159	875	973.193	0.0832286	0.123079	0.676218	0.498902	0.999993
CHFR	626	822	600	708	522	752	701	667.353	-0.103826	0.121998	-0.851048	0.394743	0.999993
CHGA	517	289	1418	142	324	261	337	472.067	1.33751	0.692455	1.93155	0.0534154	0.727998
CHGB	500	871	453	828	373	475	531	562.434	-0.00376299	0.25446	-0.0147881	0.988201	0.999993
CHIC1	142	149	110	153	101	136	109	127.472	-0.0221891	0.226107	-0.0981354	0.921825	0.999993
CHIC2	137	174	108	92	64	126	180	122.515	0.166892	0.30394	0.549094	0.582941	0.999993
CHID1	649	896	731	778	452	695	692	685.361	0.0927204	0.134921	0.687221	0.491944	0.999993
CHKA	575	703	615	676	389	595	750	604.56	-0.0448797	0.166885	-0.268926	0.787987	0.999993
CHKB	410	538	427	307	332	428	409	402.984	0.170734	0.176256	0.968672	0.332709	0.999993
CHL1	219	442	184	498	222	631	504	373.304	-0.8343	0.283589	-2.94194	0.00326166	0.136995
CHMP1A	2630	3454	3043	2387	2073	3122	2257	2670.34	0.176244	0.133376	1.3214	0.186366	0.999993
CHMP1B	3982	4418	3677	3665	3267	4644	4883	4045.83	-0.153965	0.143332	-1.07418	0.282742	0.999993
CHMP2A	596	770	628	619	500	756	569	625.964	-0.00641893	0.131995	-0.04863	0.961214	0.999993
CHMP2B	2832	3048	2309	2606	1519	2517	2480	2427.96	0.154485	0.144115	1.07195	0.283741	0.999993
CHMP3	2847	3291	2854	2757	2279	3046	3159	2865.93	-0.0338943	0.117861	-0.287578	0.773669	0.999993
CHMP4B	4138	4248	3745	3221	2826	3966	4294	3742.8	0.0592801	0.150515	0.393848	0.693693	0.999993
CHMP4C	273	299	251	263	132	364	324	264.762	-0.0582869	0.231168	-0.252141	0.800932	0.999993
CHMP5	3741	4857	3448	3762	2721	3899	4086	3730.39	0.0224186	0.12031	0.18634	0.852178	0.999993
CHMP6	1370	1628	1328	1297	1152	1477	1278	1351.97	0.0122373	0.131979	0.0927211	0.926125	0.999993
CHMP7	2446	3650	2731	2496	2244	2776	2781	2700.84	0.042952	0.135844	0.316186	0.751861	0.999993
CHN1	38	59	34	55	28	30	35	39.1475	0.0956397	0.372098	0.257028	0.797157	0.999993
CHN2	106	214	115	142	68	87	69	110.679	0.510669	0.316381	1.61409	0.106507	0.925758
CHODL	0	2	2	1	2	0	8	2.16869	-1.24483	1.69887	-0.732738	0.463718	0.999993
CHORDC1	2340	2783	2411	2741	1603	2991	3384	2559.61	-0.193123	0.159991	-1.20709	0.227399	0.999993
CHP1	2701	3327	2733	2466	2066	3099	2827	2709.78	0.0346743	0.111378	0.31132	0.755557	0.999993
CHPF	623	876	824	723	597	907	655	734.244	-0.0260586	0.150161	-0.173538	0.862229	0.999993
CHPT1	1586	1819	1495	999	1052	1759	1977	1503.63	0.0610972	0.219664	0.278139	0.780905	0.999993
CHRAC1	1184	1432	1325	1163	923	1209	1377	1217.64	0.0427529	0.132831	0.321859	0.747559	0.999993
CHRDL1	94	139	108	134	100	120	107	113.707	-0.162178	0.216654	-0.748557	0.454124	0.999993
CHRDL2	0	1	1	1	0	3	0	0.774795	-0.619963	2.43078	-0.255047	0.798687	NA
CHRFAM7A	70	51	95	49	44	52	62	60.3581	0.370677	0.34249	1.0823	0.27912	0.999993
CHRM2	0	13	2	2	0	0	0	2.08788	3.03963	2.14757	1.41538	0.156956	0.999993
CHRM3	4	1	2	2	1	3	4	2.40889	-0.136091	1.23428	-0.11026	0.912203	0.999993
CHRM4	165	178	168	115	120	221	139	155.833	0.0854788	0.239418	0.357028	0.721071	0.999993
CHRM5	0	0	0	30	27	17	66	20.8434	-7.71154	1.3263	-5.81433	6.08764e-09	1.59555e-06
CHRNA1	0	0	3	0	0	0	2	0.699764	0.888145	3.36776	0.26372	0.791996	NA
CHRNA10	0	0	0	0	0	0	0	0	NA	NA	NA	NA	NA
CHRNA2	9	13	29	23	15	18	15	17.403	-0.183068	0.560597	-0.326559	0.744001	0.999993
CHRNA3	11	3	20	0	3	20	33	12.5488	-0.294696	1.11684	-0.263865	0.791884	0.999993
CHRNA4	169	137	102	91	84	106	118	114.587	0.332481	0.271674	1.22382	0.221019	0.999993
CHRNA5	108	109	86	71	51	100	90	86.0464	0.272223	0.250721	1.08576	0.277585	0.999993
CHRNA6	20	13	21	11	15	15	17	16.179	0.191637	0.526225	0.364172	0.715729	0.999993
CHRNA9	0	0	1	0	0	2	0	0.392237	-0.530725	3.8133	-0.139178	0.88931	NA
CHRNB2	34	66	49	35	19	27	35	36.572	0.639963	0.355803	1.79864	0.0720754	0.803382
CHRNB3	0	0	1	1	0	1	0	0.403946	-0.574207	3.34437	-0.171694	0.863678	NA
CHRNB4	0	0	0	0	0	0	0	0	NA	NA	NA	NA	NA
CHRND	0	0	0	1	0	0	0	0.138174	-0.853481	3.81694	-0.223604	0.823066	NA
CHRNG	1	2	1	0	0	1	2	0.933097	0.739675	1.99933	0.369962	0.711411	NA
CHST1	99	156	177	61	105	109	75	111.056	0.545129	0.336003	1.62239	0.104719	0.924226
CHST10	651	912	692	911	814	1275	1652	979.48	-0.754912	0.209349	-3.606	0.000310948	0.0230063
CHST11	26	26	32	48	32	19	25	30.1917	-0.296229	0.465904	-0.635816	0.524897	0.999993
CHST12	626	701	698	669	462	560	337	574.11	0.280268	0.23301	1.20281	0.229048	0.999993
CHST13	293	367	295	156	224	141	87	223.397	0.851534	0.361413	2.35612	0.0184668	0.43023
CHST14	3597	5133	3959	3468	2790	3889	3311	3674.88	0.19153	0.111479	1.71808	0.0857824	0.864101
CHST15	333	353	424	504	265	306	329	356.725	-0.039416	0.233617	-0.168721	0.866016	0.999993
CHST2	127	218	170	184	139	178	138	162.789	-0.0440499	0.211965	-0.207817	0.835372	0.999993
CHST3	42	84	82	131	59	71	52	73.4874	-0.314714	0.378023	-0.832527	0.405111	0.999993
CHST8	4	8	2	2	1	1	6	3.26322	0.750272	1.15095	0.651871	0.514485	0.999993
CHST9	538	626	475	430	456	590	679	538.832	-0.113858	0.194908	-0.584161	0.559112	0.999993
CHSY1	247	425	362	410	236	362	348	334.844	-0.105403	0.180748	-0.583147	0.559794	0.999993
CHSY3	73	48	62	59	33	57	45	53.3367	0.248574	0.32781	0.758286	0.44828	0.999993
CHTF18	418	615	540	489	412	604	412	492.378	-0.00678402	0.166967	-0.0406308	0.96759	0.999993
CHTF8	918	1726	1112	1183	964	1116	1132	1147.28	0.0227183	0.177334	0.128111	0.898062	0.999993
CHTOP	5171	6487	5384	4871	3945	5876	4482	5103.23	0.116934	0.11385	1.02709	0.30438	0.999993
CHUK	760	1046	805	828	652	932	809	822.206	-0.0210701	0.11669	-0.180565	0.856709	0.999993
CIAO1	641	907	843	663	611	870	675	735.81	0.0411289	0.153779	0.267454	0.78912	0.999993
CIAPIN1	3320	3720	3819	2661	2218	3744	3873	3285.5	0.1058	0.162787	0.64993	0.515737	0.999993
CIB1	1853	2680	2202	1729	1766	1859	1556	1936.55	0.212521	0.179851	1.18165	0.237347	0.999993
CIB2	13	14	22	31	20	24	45	24.208	-0.987831	0.473637	-2.08563	0.0370124	0.60664
CIB3	3	7	6	2	3	7	4	4.41852	0.28778	0.914444	0.314705	0.752986	0.999993
CIDEA	145	57	164	52	52	54	373	127.95	-0.166901	0.929433	-0.179573	NA	NA
CIDEC	0	0	0	0	0	0	0	0	NA	NA	NA	NA	NA
CIITA	12	49	16	20	17	13	26	21.178	0.21924	0.565737	0.38753	0.698364	0.999993
CILP	34	56	82	49	28	30	12	40.8116	0.805207	0.498029	1.61679	0.105924	0.924226
CILP2	0	3	0	2	0	2	2	1.16488	-0.755129	2.08316	-0.362492	0.716985	NA
CINP	856	1036	799	748	589	858	725	790.063	0.170816	0.12215	1.39842	0.161987	0.999993
CIPC	1407	1781	1181	1390	866	1502	1547	1353.4	0.0214384	0.152284	0.140779	0.888045	0.999993
CIR1	365	487	356	465	223	408	365	372.263	0.0310749	0.176965	0.175599	0.860609	0.999993
CIRBP	10440	12188	7967	7874	8072	9361	7163	8959.32	0.176103	0.191385	0.920151	0.357494	0.999993
CISD1	3015	4312	3400	3656	2567	3295	3360	3327.53	0.0131717	0.120221	0.109562	0.912757	0.999993
CISD2	2675	3058	2607	2493	1884	2444	2726	2527.91	0.0945431	0.123728	0.764122	0.444794	0.999993
CISH	3739	2867	3080	2070	2019	3636	2636	2836.35	0.228324	0.213265	1.07061	0.284344	0.999993
CIT	221	291	281	344	181	298	313	271.034	-0.214062	0.178934	-1.19632	0.231572	0.999993
CITED2	52	38	43	35	27	34	25	36.1588	0.442438	0.365229	1.2114	0.225742	0.999993
CIZ1	918	1206	1070	1103	808	1113	957	1013.69	-0.0327756	0.118389	-0.276847	0.781897	0.999993
CKAP2	1265	1753	1646	1460	1183	1627	1513	1475.93	-0.0281111	0.123281	-0.228024	0.819628	0.999993
CKAP2L	245	339	270	302	185	274	188	253.077	0.134954	0.194899	0.692434	0.488665	0.999993
CKAP4	3947	6001	4434	4556	3061	4941	4675	4424.04	0.0265807	0.113333	0.234536	0.814569	0.999993
CKAP5	2163	2546	2372	2444	1612	2634	2706	2319.76	-0.102304	0.118053	-0.866589	0.386167	0.999993
CKB	15332	10374	18680	8410	12772	14806	15407	13807.7	0.0859639	0.290115	0.296309	0.766994	0.999993
CKMT2	4	2	6	3	5	0	3	3.47926	0.338235	1.21423	0.278559	0.780583	0.999993
CKS1B	2796	5085	3720	4098	4127	3509	3787	3881.97	-0.195104	0.216361	-0.90175	0.36719	0.999993
CKS2	1872	1258	2266	2618	1845	906	1327	1766.03	-0.0424587	0.517058	-0.0821159	0.934555	0.999993
CLASP1	3549	2459	2424	2031	1367	3079	2410	2434.04	0.276151	0.229652	1.20248	0.229178	0.999993
CLASP2	3265	3334	3034	2639	1946	3871	3380	3013.08	0.025009	0.159954	0.156351	0.875757	0.999993
CLCC1	800	1066	917	817	795	844	750	852.98	0.0545498	0.170748	0.319475	0.749366	0.999993
CLCN1	19	22	13	18	7	20	24	17.0074	-0.0293544	0.511331	-0.0574078	0.95422	0.999993
CLCN3	1159	1932	1167	2054	1436	2067	2161	1692.65	-0.585743	0.153907	-3.80582	0.000141333	0.0118173
CLCN4	23	33	29	45	15	34	56	32.6975	-0.500051	0.429499	-1.16427	0.244316	0.999993
CLCN6	51	81	55	80	50	94	62	66.2411	-0.320816	0.268942	-1.19288	0.232915	0.999993
CLDN1	2176	2643	3019	2011	2089	3511	3867	2730.67	-0.246207	0.224692	-1.09576	0.273186	0.999993
CLDN10	15	3	13	6	9	6	7	8.73279	0.451589	0.793687	0.568976	0.569373	0.999993
CLDN11	17	38	28	32	29	48	14	29.0262	-0.304632	0.480818	-0.63357	0.526362	0.999993
CLDN12	767	1345	636	800	513	772	719	771.168	0.23891	0.202176	1.18169	0.237329	0.999993
CLDN14	0	0	0	0	0	0	0	0	NA	NA	NA	NA	NA
CLDN16	0	0	2	0	3	0	0	0.861643	-0.603287	3.2386	-0.18628	0.852225	NA
CLDN18	0	0	0	1	0	0	0	0.138174	-0.853481	3.81694	-0.223604	0.823066	NA
CLDN19	10	12	9	6	10	8	9	9.21772	0.161337	0.644268	0.25042	0.802263	0.999993
CLDN2	0	1	0	0	0	3	1	0.638238	-1.45927	2.93059	-0.497945	0.618523	NA
CLDN20	1	3	1	3	1	1	1	1.51896	-0.0120621	1.48034	-0.00814817	0.993499	NA
CLDN23	47	63	42	21	38	57	38	43.1633	0.2523	0.389888	0.647108	0.517562	0.999993
CLDN3	39	9	7	6	2	7	5	10.6801	1.87356	0.842756	2.22314	0.0262063	0.520767
CLDN34	1	0	0	0	0	0	0	0.149644	0.829631	3.81694	0.217355	0.827932	NA
CLDN5	49	49	96	74	47	41	33	55.6785	0.277617	0.424686	0.6537	0.513305	0.999993
CLDND1	3570	3240	3261	2707	2127	3535	3214	3057.95	0.114643	0.152218	0.753155	0.451357	0.999993
CLEC16A	382	429	397	453	218	458	447	388.929	-0.0589723	0.181988	-0.324044	0.745905	0.999993
CLEC3A	2	1	0	1	1	0	1	0.890647	0.256873	2.08638	0.123119	0.902013	NA
CLEC3B	149	295	497	351	207	315	233	287.718	0.0615361	0.336062	0.183109	0.854712	0.999993
CLEC4C	21	31	17	20	15	22	32	22.1366	-0.0835431	0.443256	-0.188476	0.850504	0.999993
CLGN	50	79	47	72	31	68	55	55.6687	-0.0588923	0.306715	-0.19201	0.847735	0.999993
CLIC4	8911	9398	8903	7328	5624	10209	9605	8432.09	0.0473532	0.147113	0.321882	0.747542	0.999993
CLIC5	4	0	6	4	4	2	4	3.58111	-0.170134	1.1897	-0.143006	0.886286	0.999993
CLIC6	577	386	406	210	159	303	348	335.697	0.767826	0.270148	2.84225	0.00447969	0.172468
CLINT1	2324	2761	2470	2141	1534	2720	2650	2328.82	0.048344	0.130374	0.37081	0.710779	0.999993
CLIP1	820	1196	974	1127	775	1694	1607	1146.46	-0.488781	0.185649	-2.63283	0.00846769	0.267764
CLIP2	119	244	230	260	143	241	222	204.1	-0.258806	0.236544	-1.09412	0.273905	0.999993
CLIP4	1520	1170	1113	1300	697	1378	1480	1218.39	-0.00941308	0.214971	-0.0437877	0.965074	0.999993
CLIV_00000001	16	31	32	28	19	29	11	23.2866	0.138526	0.484686	0.285806	0.775027	0.999993
CLIV_00000002	0	0	0	4	0	1	0	0.679163	-2.78712	3.3598	-0.82955	0.406793	NA
CLIV_00000003	4	0	2	4	4	1	11	3.88388	-1.39363	1.28726	-1.08263	0.278971	0.999993
CLIV_00000004	859	1119	831	814	730	822	921	864.347	0.0414411	0.153561	0.269868	0.787262	0.999993
CLIV_00000005	514	524	510	575	208	494	438	453.824	0.19322	0.227037	0.851051	0.394741	0.999993
CLIV_00000006	515	594	450	492	271	538	595	482.334	0.035184	0.187534	0.187614	0.851179	0.999993
CLIV_00000007	0	0	0	0	0	0	0	0	NA	NA	NA	NA	NA
CLIV_00000008	0	1	3	2	4	1	0	1.71602	-0.673962	1.77901	-0.378841	0.704806	NA
CLIV_00000009	1	4	8	10	6	1	2	4.69188	-0.331533	1.13176	-0.292935	0.769572	0.999993
CLIV_00000010	1	2	2	4	0	5	3	2.27189	-0.892142	1.35508	-0.65837	0.5103	0.999993
CLIV_00000011	174	463	204	384	147	117	147	226.192	0.313431	0.413835	0.757382	0.448821	0.999993
CLIV_00000012	0	0	0	1	3	1	0	0.847671	-3.06085	2.69135	-1.13729	0.255416	NA
CLIV_00000013	7516	4344	6857	3403	3031	7903	6906	5624.12	0.188786	0.310724	0.607568	0.543474	0.999993
CLIV_00000014	0	0	0	0	1	0	0	0.194344	-0.853481	3.81694	-0.223604	0.823066	NA
CLIV_00000015	1	0	0	0	0	0	2	0.431491	-0.634828	3.80666	-0.166768	0.867553	NA
CLIV_00000016	0	0	0	0	0	0	0	0	NA	NA	NA	NA	NA
CLIV_00000017	75	81	83	73	68	101	90	81.0952	-0.177651	0.242656	-0.732111	0.464101	0.999993
CLIV_00000018	29	46	58	63	19	16	33	36.9151	0.317498	0.50902	0.623745	0.532795	0.999993
CLIV_00000019	70	131	56	56	40	86	66	69.4119	0.333495	0.319927	1.04241	0.297222	0.999993
CLIV_00000020	3	15	19	24	13	13	5	13.0558	-0.325744	0.748071	-0.435445	0.663239	0.999993
CLIV_00000021	0	2	2	1	1	6	7	2.59222	-1.59058	1.42254	-1.11813	0.263512	0.999993
CLIV_00000022	1	0	0	0	0	0	0	0.149644	0.829631	3.81694	0.217355	0.827932	NA
CLIV_00000023	1306	1434	1434	1504	922	1551	1377	1341.49	-0.0479843	0.123214	-0.38944	0.696951	0.999993
CLIV_00000024	793	1138	796	769	591	995	784	821.176	0.0848638	0.134723	0.629913	0.528751	0.999993
CLIV_00000025	152	273	295	300	128	344	225	237.573	-0.147087	0.270622	-0.543516	0.586774	0.999993
CLIV_00000026	401	339	249	278	353	502	340	353.084	-0.282327	0.264645	-1.06681	0.286056	0.999993
CLIV_00000027	384	420	321	331	264	388	337	345.308	0.0634621	0.154608	0.41047	0.681461	0.999993
CLIV_00000028	4	4	1	3	0	1	1	1.89146	1.19381	1.47076	0.811693	0.416968	NA
CLIV_00000029	18	44	11	9	10	6	12	15.0512	1.18181	0.629808	1.87647	0.0605912	0.764531
CLIV_00000030	20	5	24	4	6	17	19	13.472	0.480075	0.764575	0.627898	0.530071	0.999993
CLIV_00000031	71	112	70	101	81	97	73	85.8349	-0.213821	0.261375	-0.818062	0.413322	0.999993
CLIV_00000032	57	48	64	63	35	71	63	56.4696	-0.126943	0.300882	-0.421903	0.673096	0.999993
CLIV_00000033	29	31	19	42	20	51	26	30.4459	-0.491071	0.410491	-1.1963	0.231579	0.999993
CLIV_00000034	23	46	19	17	31	25	40	28.685	-0.14416	0.487371	-0.295791	0.76739	0.999993
CLIV_00000035	53	31	51	11	29	26	69	38.8589	0.305406	0.57823	0.528174	0.597378	0.999993
CLIV_00000036	1	2	1	3	0	0	2	1.22115	-0.0111469	1.85562	-0.00600709	0.995207	NA
CLIV_00000037	17	21	21	22	1	27	22	17.6947	0.0989024	0.675439	0.146427	0.883584	0.999993
CLIV_00000038	80	91	64	275	239	460	537	249.914	-2.37411	0.270443	-8.77858	1.65557e-18	1.07447e-15
CLIV_00000039	3	7	3	0	1	2	8	3.26693	0.51607	1.28168	0.402652	0.687204	0.999993
CLIV_00000040	1818	2010	1310	1799	1140	1988	1545	1630.83	-0.0270599	0.163662	-0.165341	0.868676	0.999993
CLIV_00000041	2	2	0	0	0	2	4	1.35175	-0.220955	2.02629	-0.109044	0.913168	NA
CLIV_00000042	23	40	35	49	22	34	33	33.0306	-0.20249	0.374647	-0.540482	0.588865	0.999993
CLIV_00000043	71	248	80	174	128	220	284	167.776	-0.775607	0.371352	-2.0886	0.0367436	0.604205
CLIV_00000044	90	96	89	95	81	226	279	133.954	-0.968267	0.372766	-2.59752	0.00938993	0.288004
CLIV_00000045	368	299	201	253	160	420	543	314.017	-0.313125	0.338411	-0.92528	0.35482	0.999993
CLIV_00000046	4	8	15	10	14	12	6	10.0972	-0.397508	0.722539	-0.550154	0.582214	0.999993
CLIV_00000047	12	15	19	17	11	10	19	14.6402	-0.0226041	0.536287	-0.0421493	0.96638	0.999993
CLIV_00000048	22	23	30	25	31	21	36	27.3915	-0.331168	0.444217	-0.745509	0.455964	0.999993
CLIV_00000049	0	0	0	0	0	0	0	0	NA	NA	NA	NA	NA
CLIV_00000050	375	550	337	469	240	425	502	403.855	-0.0765599	0.20144	-0.380062	0.703899	0.999993
CLIV_00000051	14	18	21	21	10	25	21	18.1091	-0.217143	0.467525	-0.464452	0.642324	0.999993
CLIV_00000052	0	0	0	0	0	0	0	0	NA	NA	NA	NA	NA
CLIV_00000053	10	23	11	6	15	11	14	12.8492	0.138837	0.627036	0.221418	0.824767	0.999993
CLIV_00000054	1	0	0	0	4	2	0	1.17995	-2.37894	2.54556	-0.934545	0.350023	NA
CLIV_00000055	40	37	26	41	17	39	38	33.2269	-0.0618159	0.38111	-0.162199	0.871149	0.999993
CLIV_00000056	104	108	125	142	94	185	131	125.457	-0.393921	0.220736	-1.78458	0.0743299	0.81439
CLIV_00000057	18	17	17	37	18	18	19	20.631	-0.527647	0.485173	-1.08754	0.276796	0.999993
CLIV_00000058	60	80	67	67	31	84	83	65.3476	-0.0333757	0.297836	-0.11206	0.910775	0.999993
CLIV_00000059	356	467	383	428	282	444	337	379.28	-0.0130952	0.144701	-0.0904983	0.927891	0.999993
CLIV_00000060	17	51	26	32	13	73	48	35.1241	-0.501984	0.51171	-0.980993	0.326596	0.999993
CLIV_00000061	0	1	0	0	1	0	0	0.312261	0.108294	3.81694	0.0283718	0.977366	NA
CLIV_00000062	1	0	1	0	5	1	1	1.52806	-1.66945	1.97517	-0.845221	0.397987	NA
CLIV_00000063	2	1	0	0	0	0	1	0.558129	1.6248	2.9723	0.546649	0.58462	NA
CLIV_00000064	396	582	388	495	452	505	408	459.539	-0.191046	0.189743	-1.00687	0.313998	0.999993
CLIV_00000065	465	541	506	521	314	546	391	461.031	0.078229	0.153337	0.510177	0.609927	0.999993
CLIV_00000066	77	104	131	160	69	74	72	97.0576	0.0267471	0.354595	0.07543	0.939873	0.999993
CLIV_00000067	1216	1270	1187	1226	860	1631	1299	1222.94	-0.1325	0.138645	-0.955679	0.339234	0.999993
CLIV_00000068	0	1	1	4	0	3	1	1.33024	-1.64893	1.90324	-0.866382	0.386281	NA
CLIV_00000069	1979	2676	3031	3757	1636	2331	1871	2429.46	-0.0177261	0.24489	-0.0723837	0.942297	0.999993
CLIV_00000070	6	11	8	13	10	7	8	9.06175	-0.359384	0.662647	-0.542346	0.58758	0.999993
CLIV_00000071	3	57	1	115	30	92	137	59.9712	-2.42706	1.20225	-2.01877	0.0435114	0.65888
CLIV_00000072	519	500	363	387	289	398	408	404.661	0.198389	0.183589	1.08062	0.279868	0.999993
CLIV_00000073	927	895	1012	924	673	1058	922	907.432	-0.024874	0.144758	-0.171831	0.86357	0.999993
CLIV_00000074	373	486	509	458	282	477	519	435.584	-0.0375105	0.169321	-0.221534	0.824676	0.999993
CLIV_00000075	0	10	1	0	2	2	3	2.38287	0.763695	1.62962	0.468635	0.639331	0.999993
CLIV_00000076	203	282	288	319	196	326	268	264.915	-0.221413	0.172085	-1.28665	0.198216	0.999993
CLIV_00000077	447	536	449	487	362	548	450	463.005	-0.0736642	0.126649	-0.581642	0.560808	0.999993
CLIV_00000078	20	25	24	21	23	25	5	20.522	0.15211	0.579694	0.262397	0.793016	0.999993
CLIV_00000079	149	138	160	172	108	121	73	131.203	0.207284	0.308962	0.670905	0.502281	0.999993
CLIV_00000080	40	10	28	19	17	27	33	25.0597	0.0646585	0.55895	0.115679	0.907907	0.999993
CLIV_00000081	10	27	6	6	16	7	12	12.0309	0.212584	0.736042	0.28882	0.772719	0.999993
CLIV_00000082	2	6	1	2	1	0	4	2.18048	0.581283	1.43678	0.404573	0.685791	0.999993
CLIV_00000083	4	1	5	0	0	0	1	1.55395	3.38378	1.9098	1.7718	0.0764285	NA
CLIV_00000084	4233	4330	3664	3451	2341	3790	3508	3559.9	0.210879	0.12428	1.69681	0.0897329	0.88527
CLIV_00000085	142	179	218	291	133	215	176	190.774	-0.285912	0.250382	-1.1419	0.253494	0.999993
CLIV_00000086	0	0	0	0	1	0	0	0.194344	-0.853481	3.81694	-0.223604	0.823066	NA
CLIV_00000087	32	26	39	20	20	69	72	38.8104	-0.536925	0.510155	-1.05248	0.292582	0.999993
CLIV_00000088	0	0	0	0	0	1	0	0.126466	-0.853481	3.81694	-0.223604	0.823066	NA
CLIV_00000089	2	6	14	8	4	6	4	6.16233	0.298214	0.875966	0.340441	0.733525	0.999993
CLIV_00000090	1	4	1	2	1	0	2	1.51316	0.465914	1.58912	0.29319	0.769377	NA
CLIV_00000091	1651	2824	1883	2256	1810	2139	2200	2086.4	-0.146498	0.156871	-0.933877	0.350367	0.999993
CLIV_00000092	61	75	81	84	60	84	74	73.5746	-0.183494	0.245841	-0.746395	0.455429	0.999993
CLIV_00000093	1009	1545	1376	2285	829	1310	1272	1346.62	-0.231988	0.247366	-0.937834	0.34833	0.999993
CLIV_00000094	10	19	11	19	22	32	24	19.5992	-1.01286	0.474132	-2.13624	0.0326598	0.570668
CLIV_00000095	86	104	71	89	46	73	69	75.2165	0.213377	0.258886	0.824213	0.409818	0.999993
CLIV_00000096	18	17	27	21	12	11	21	18.0437	0.233148	0.511644	0.455685	0.648617	0.999993
CLIV_00000097	257	388	295	291	210	371	334	300.314	-0.0670349	0.158478	-0.422993	0.6723	0.999993
CLIV_00000098	13	10	4	12	7	10	6	8.81047	-0.0679919	0.704829	-0.0964657	0.923151	0.999993
CLIV_00000099	1293	1521	1399	1193	1038	1395	1371	1303.93	0.0407943	0.124485	0.327705	0.743135	0.999993
CLIV_00000100	27	55	45	38	14	18	27	30.8474	0.671269	0.432245	1.55298	0.120427	0.959828
CLIV_00000101	5	1	9	1	3	5	8	4.60081	0.173764	1.08206	0.160586	0.872419	0.999993
CLIV_00000102	383	523	456	599	294	481	344	431.719	-0.0350025	0.202733	-0.172653	0.862924	0.999993
CLIV_00000103	242	200	244	235	147	195	165	202.741	0.197287	0.225364	0.875417	0.381347	0.999993
[truncated: 13,174 more rows]
