# Supplementary material for: SOX10 regulates multiple genes to direct eumelanin versus pheomelanin production in domestic rock pigeon
Source: Pigment Cell Melanoma Res. 2019 Mar 21;32(5):634–42. doi: 10.1111/pcmr.12778 (PMC6850303; doi:10.1111/pcmr.12778)
Supplement: Supplementary file 4 [file PCMR-32-634-s004.xlsx]

## Sheet: changed_genes
Differentially expressed genes in recessive red feathers as determined by RNA-seq
Data for columns H and I from Fufa et al. Supplementary Tables S3 and S5, respectively.
Mouse orthologs for genes with "LOC" identifier indicated in parentheses.
ND = not determined, due to lack of orthology
Gene	baseMean	log2FoldChange	lfcSE	stat	pvalue	padj	mouse SOX10 ChIP-seq associated?	change in Sox10+/- mouse melanocytes
TYRP1	69088	-7.94012	0.161304	-49.2245	0	0	Yes	Unchanged
SLC24A5	1762.92	-3.19416	0.165964	-19.2461	1.52162e-82	1.01309e-78	Yes	Unchanged
NR4A3	744.213	-2.55773	0.18093	-14.1366	2.26001e-45	1.00314e-41	Yes	Up
PMEL	13047.6	-2.47347	0.189596	-13.046	6.69605e-39	1.48608e-35	Yes	Down
KIAA1107	324.96	-2.30914	0.191939	-12.0306	2.45434e-33	4.66885e-30	No	Unchanged
GATM	1335.55	-2.25825	0.191436	-11.7964	4.07359e-32	6.78049e-29	No	Unchanged
LOC102090249 (Prorsd1)	94.5403	-2.09078	0.195427	-10.6985	1.03392e-26	1.37677e-23	No	Unchanged
GMPR	914.231	-2.06262	0.150947	-13.6645	1.65356e-42	5.5047e-39	Yes	Unchanged
LOC102092657 (Gsta2)	8450.38	-1.90276	0.142965	-13.3093	2.0442e-40	5.44411e-37	Yes	Unchanged
NCALD	528.931	-1.89259	0.166941	-11.3369	8.61867e-30	1.27518e-26	Yes	Unchanged
NOL4	65.2036	-1.82197	0.195358	-9.32628	1.0965e-20	9.73396e-18	No	Unchanged
HPGDS	23686.7	-1.79763	0.193372	-9.29624	1.45505e-20	1.21096e-17	No	Up
GLT1D1	354.07	-1.6994	0.186499	-9.1121	8.08015e-20	6.32914e-17	No	Unchanged
EDIL3	556.46	-1.68351	0.171182	-9.83462	7.98674e-23	8.86262e-20	Yes	Unchanged
PACSIN3	1122.1	-1.66798	0.175095	-9.52616	1.6321e-21	1.55236e-18	No	Unchanged
ESPN	40.0008	-1.6546	0.195142	-8.47894	2.27256e-17	1.37552e-14	Yes	Unchanged
KCNK5	436.21	-1.65397	0.192735	-8.5816	9.35596e-18	6.2292e-15	Yes	Unchanged
PLEKHD1	126.146	-1.62432	0.193359	-8.40055	4.4441e-17	2.57294e-14	No	Unchanged
ANKH	2168.1	-1.60794	0.156258	-10.2903	7.79131e-25	9.43173e-22	No	Unchanged
LOC102098626 (Pcbp2)	261.45	-1.5881	0.191854	-8.27764	1.25639e-16	6.97087e-14	Yes	Unchanged
CLIV_00000038	249.914	-1.58409	0.181801	-8.71332	2.95101e-18	2.06819e-15	ND	ND
TBX2	102.118	-1.5388	0.187748	-8.19612	2.48267e-16	1.32237e-13	Yes	Unchanged
GJB1	55.6946	-1.52469	0.191023	-7.98171	1.44316e-15	7.11746e-13	Yes	Unchanged
ETNPPL	387.627	-1.48152	0.174575	-8.48646	2.13033e-17	1.35083e-14	No	Unchanged
TMEM63C	462.498	-1.38372	0.145054	-9.53936	1.43717e-21	1.4721e-18	No	Unchanged
TMEM246	362.71	-1.36022	0.173646	-7.83332	4.7515e-15	2.25968e-12	Yes	Up
PPM1H	247.267	-1.35331	0.173134	-7.81657	5.42807e-15	2.49242e-12	Yes	Up
BRINP1	232.911	-1.31986	0.188421	-7.00485	2.47245e-12	1.08008e-09	No	Unchanged
LOC102086142	204.378	-1.27747	0.194017	-6.58431	4.56993e-11	1.64468e-08	ND	ND
RASGRP3	194.167	-1.23968	0.194586	-6.37088	1.87951e-10	6.58618e-08	Yes	Unchanged
PTH1R	83.9821	-1.2287	0.180628	-6.80239	1.02901e-11	3.9633e-09	No	Unchanged
LOC102085307 (Cyb5r2)	2347.42	-1.18366	0.133816	-8.84547	9.11479e-19	6.74292e-16	Yes	Down
AMPD1	40.0674	-1.17781	0.19421	-6.06459	1.32287e-09	4.51675e-07	Yes	Unchanged
SLC17A9	212.874	-1.14044	0.194402	-5.86643	4.45289e-09	1.31766e-06	No	Unchanged
PSPH	1642.67	-1.13246	0.16971	-6.67289	2.50806e-11	9.27703e-09	Yes	Unchanged
RPS6KA2	424.194	-1.13098	0.188837	-5.98916	2.10926e-09	7.02174e-07	No	Unchanged
DSCAM	31.6139	-1.123	0.187862	-5.97781	2.26158e-09	7.17027e-07	Yes	Unchanged
LAYN	141.408	-1.11157	0.194666	-5.71016	1.12868e-08	3.0059e-06	Yes	Up
RXRG	103.513	-1.10059	0.185788	-5.92388	3.14424e-09	9.51563e-07	No	Unchanged
KIF24	214.17	-1.10013	0.195331	-5.63215	1.77976e-08	4.55757e-06	No	Unchanged
LOC102093691	232.121	-1.09853	0.160645	-6.83823	8.01765e-12	3.28415e-09	ND	ND
PLCE1	114.936	-1.07208	0.194293	-5.51787	3.43129e-08	8.30746e-06	Yes	Unchanged
BCHE	50.2179	-1.03862	0.187962	-5.5257	3.28183e-08	8.09276e-06	Yes	Unchanged
ATP2B2	47.5456	-1.02802	0.192843	-5.33086	9.77498e-08	2.2442e-05	No	Unchanged
HACD1	333.68	-1.02714	0.190868	-5.38138	7.39153e-08	1.72677e-05	No	Unchanged
PDE10A	46.6124	-0.996838	0.194046	-5.13711	2.7899e-07	6.29665e-05	Yes	Unchanged
LOC102083520	211.083	-0.974219	0.174102	-5.59568	2.19757e-08	5.52128e-06	ND	ND
FKBP15	1829.41	-0.964448	0.137729	-7.00249	2.51445e-12	1.08008e-09	Yes	Unchanged
MLANA	10981.9	-0.941952	0.185268	-5.08428	3.6902e-07	8.05553e-05	No	Unchanged
FARP1	574.443	-0.934999	0.160065	-5.84137	5.17737e-09	1.49874e-06	Yes	Unchanged
TTC19	524.439	-0.924822	0.16309	-5.67061	1.42288e-08	3.71511e-06	No	Unchanged
MPP6	127.357	-0.922946	0.187469	-4.9232	8.51411e-07	0.000166726	Yes	Unchanged
PDE8A	249.247	-0.907272	0.180895	-5.01546	5.29062e-07	0.000111825	No	Unchanged
RARB	734.841	-0.901835	0.176218	-5.11773	3.09229e-07	6.86281e-05	Yes	Unchanged
IL16	260.721	-0.899438	0.184663	-4.87071	1.11199e-06	0.000214597	No	Unchanged
LOC102090452	24.5326	-0.887473	0.192263	-4.61593	3.91341e-06	0.000668089	ND	ND
GYPC	215.803	-0.885918	0.192978	-4.59077	4.41607e-06	0.000735055	No	Unchanged
CCDC82	714.07	-0.883974	0.147808	-5.98057	2.22356e-09	7.17027e-07	No	Unchanged
LOC102085926	88.2106	-0.881629	0.192501	-4.57986	4.65282e-06	0.0007649	ND	ND
LOC102086545	1481.84	-0.877953	0.108711	-8.07601	6.69198e-16	3.42732e-13	ND	ND
STOM	1802.03	-0.877669	0.18741	-4.68316	2.82488e-06	0.000494948	No	Up
ANKRD9	698.003	-0.87677	0.190621	-4.59955	4.23414e-06	0.000713693	Yes	Unchanged
ADAMTS3	190.211	-0.873793	0.180006	-4.85423	1.20854e-06	0.000229899	No	Unchanged
MAP3K5	256.283	-0.866948	0.184384	-4.70187	2.57791e-06	0.000463884	No	Unchanged
CHRM5	20.8434	-0.851546	0.171252	-4.97246	6.61077e-07	0.000135429	No	Unchanged
FAR2	112.038	-0.848255	0.193879	-4.37518	1.21331e-05	0.00181533	Yes	Unchanged
SLC6A17	547.764	-0.847274	0.18013	-4.70367	2.55523e-06	0.000463884	Yes	Unchanged
MSX1	652.158	-0.846288	0.156527	-5.40667	6.42068e-08	1.52675e-05	Yes	Unchanged
TSPAN10	784.435	-0.843036	0.19508	-4.32148	1.54983e-05	0.00217237	No	Unchanged
HEPH	1279.74	-0.824382	0.121222	-6.80062	1.04172e-11	3.9633e-09	No	Unchanged
WASF1	68.4286	-0.812675	0.191063	-4.25343	2.10522e-05	0.00277556	No	Unchanged
ANXA8L1	723.033	-0.805757	0.188565	-4.2731	1.92771e-05	0.00260035	No	Unchanged
NT5DC3	161.166	-0.80264	0.178655	-4.49269	7.03305e-06	0.00112834	Yes	Unchanged
LOC102087427 (Arl8b)	819.281	-0.801431	0.183005	-4.37929	1.19064e-05	0.00180166	Yes	Unchanged
ALX1	338.111	-0.797016	0.183129	-4.35222	1.34767e-05	0.00197204	Yes	Unchanged
PREX1	2179.16	-0.795383	0.168867	-4.71012	2.47571e-06	0.000457868	Yes	Unchanged
TTC8	1074.06	-0.79112	0.138488	-5.71255	1.11297e-08	3.0059e-06	No	Unchanged
PHYHD1	125.81	-0.785946	0.182735	-4.30102	1.70015e-05	0.00235825	Yes	Unchanged
AQP9	152.296	-0.750621	0.192291	-3.90357	9.47858e-05	0.00963487	Yes	Unchanged
PICK1	704.93	-0.748729	0.16943	-4.4191	9.9113e-06	0.00155269	Yes	Unchanged
LOC102088063	123.299	-0.744696	0.182344	-4.08402	4.42629e-05	0.00526255	ND	ND
TSPAN7	163.724	-0.740775	0.155926	-4.75082	2.02597e-06	0.000379969	Yes	Down
CPE	1973.15	-0.740217	0.19358	-3.82384	0.00013139	0.0120662	No	Unchanged
ERO1A	410.579	-0.739643	0.148847	-4.96916	6.72441e-07	0.00013567	No	Unchanged
VAMP3	1615.91	-0.738353	0.12875	-5.73479	9.76355e-09	2.70857e-06	No	Unchanged
FBXL7	192.606	-0.7371	0.179603	-4.10404	4.05991e-05	0.00491471	Yes	Unchanged
ADAP1	254.125	-0.736065	0.194245	-3.78936	0.000151034	0.0134078	No	Unchanged
FAM46A	199.241	-0.731289	0.174424	-4.1926	2.75778e-05	0.00349739	No	Unchanged
SLC37A2	509.638	-0.729464	0.191123	-3.81673	0.000135232	0.0123339	Yes	Unchanged
MPPED2	175.258	-0.728749	0.185735	-3.92359	8.72376e-05	0.00900508	No	Unchanged
CRP	1201.91	-0.726693	0.184682	-3.93484	8.32531e-05	0.00866092	No	Unchanged
PRUNE2	70.7918	-0.726232	0.192576	-3.77114	0.000162503	0.0140512	No	Unchanged
OTOP2	19.4875	-0.726209	0.169974	-4.27246	1.93327e-05	0.00260035	No	Unchanged
SLIT2	166.262	-0.725774	0.17538	-4.13831	3.4988e-05	0.00431389	Yes	Up
RAVER2	548.714	-0.725206	0.177504	-4.08557	4.39683e-05	0.00526255	No	Unchanged
LOC102094322	49.2545	-0.723096	0.193473	-3.73745	0.000185897	0.0156671	ND	ND
ATP6V0A1	2151.89	-0.720241	0.121326	-5.93644	2.91286e-09	9.02039e-07	Yes	Unchanged
PKIG	460.441	-0.716546	0.188599	-3.79931	0.000145098	0.0130549	Yes	Up
LOC102087786	669.019	-0.706554	0.167545	-4.2171	2.47464e-05	0.00316848	ND	ND
LOC102083981	54.1807	-0.703079	0.181139	-3.88144	0.000103839	0.0102424	ND	ND
LOC102095602	73.8497	-0.701479	0.194927	-3.59868	0.000319836	0.0246181	ND	ND
TMEM132C	217.54	-0.698975	0.180886	-3.86418	0.000111463	0.010678	No	Unchanged
CCDC40	580.591	-0.696818	0.160006	-4.35496	1.33092e-05	0.00196917	No	Unchanged
LOC102087267 (Spink5)	599.229	-0.695797	0.192904	-3.60696	0.000309809	0.024556	No	Unchanged
LOC102093384 (Aqp7)	38.4925	-0.692045	0.179222	-3.86138	0.000112749	0.0106999	No	Unchanged
GPR137C	194.41	-0.690223	0.177678	-3.8847	0.000102458	0.0101936	No	Down
UPK1B	252.96	-0.689951	0.193897	-3.55834	0.000373202	0.0277629	No	Unchanged
RASSF2	309.95	-0.689826	0.188558	-3.65843	0.000253765	0.0206045	Yes	Unchanged
PLCL2	104.205	-0.689696	0.194967	-3.5375	0.000403938	0.0294943	No	Unchanged
LOC102085001 (Cyp2u1)	67.4726	-0.686573	0.191953	-3.57678	0.000347858	0.0261576	No	Unchanged
AIFM2	70.5825	-0.685945	0.195437	-3.5098	0.000448449	0.0319232	No	Unchanged
LOC102093322 (Gna14)	15.4628	-0.683036	0.17508	-3.90128	9.56868e-05	0.00965277	Yes	Unchanged
LOC102088238	6074.45	-0.67873	0.144497	-4.69719	2.63765e-06	0.000468306	ND	ND
PLCD1	665.432	-0.67663	0.183884	-3.67965	0.00023355	0.0190795	No	Unchanged
MEI4	24.9658	-0.676371	0.162175	-4.17061	3.03779e-05	0.00381616	No	Unchanged
RNF223	68.7076	-0.675301	0.195366	-3.4566	0.000547033	0.0373554	No	Unchanged
MTFR1L	1462.57	-0.674986	0.116818	-5.77808	7.55567e-09	2.14067e-06	No	Unchanged
CLIV_00000351	329.14	-0.673946	0.167845	-4.01528	5.9376e-05	0.00658876	ND	ND
DUOX2	41.3417	-0.66404	0.1754	-3.78586	0.000153178	0.013508	No	Unchanged
LOC102086455 (Pmp2)	13.1867	-0.66055	0.172437	-3.83067	0.000127794	0.0118174	Yes	Down
DUSP6	459.602	-0.658214	0.16945	-3.88441	0.000102579	0.0101936	Yes	Unchanged
BACE2	1334.64	-0.655292	0.192817	-3.39852	0.000677523	0.0441239	No	Up
UGGT2	410.2	-0.65528	0.169571	-3.86434	0.000111391	0.010678	Yes	Unchanged
LIPC	23.7316	-0.651411	0.164288	-3.96506	7.33781e-05	0.00781683	Yes	Unchanged
LOC102086469 (Tll1)	87.569	-0.650141	0.180372	-3.60444	0.000312822	0.0246181	Yes	Unchanged
HPS5	893.406	-0.649896	0.163857	-3.96625	7.30118e-05	0.00781683	Yes	Unchanged
EFNB2	694.279	-0.647746	0.149378	-4.33628	1.44915e-05	0.00207494	Yes	Unchanged
LOC102083415	57.351	-0.641426	0.178201	-3.59946	0.000318882	0.0246181	ND	ND
MEIKIN	389.597	-0.640216	0.166241	-3.85112	0.000117579	0.0110259	No	Unchanged
CDR2L	178.992	-0.637653	0.171994	-3.70742	0.000209379	0.0173173	No	Unchanged
KIAA1324L	248.687	-0.637068	0.17011	-3.74503	0.000180371	0.0152982	No	Unchanged
LOC102083575 (Il36rn)	58.4692	-0.63373	0.169653	-3.73545	0.000187377	0.0156925	No	Unchanged
GALM	378.263	-0.630981	0.16406	-3.84604	0.000120045	0.0111784	Yes	Unchanged
GAB2	186.274	-0.627023	0.161764	-3.87616	0.00010612	0.0103904	No	Unchanged
SLC26A11	271.325	-0.625891	0.140828	-4.44437	8.81494e-06	0.00139738	No	Unchanged
SOX10	943.798	-0.613117	0.179804	-3.40991	0.000649832	0.0428375	Yes	Unchanged
HPS3	482.106	-0.60735	0.161423	-3.76247	0.000168245	0.0144538	Yes	Unchanged
TRIB2	477.26	-0.606603	0.179789	-3.37397	0.000740925	0.0472065	No	Up
BMP6	628.071	-0.600106	0.167842	-3.57543	0.000349658	0.0261576	No	Unchanged
VAT1	1490.1	-0.597907	0.140108	-4.26749	1.97687e-05	0.0026324	No	Unchanged
ALDH3B1	358.45	-0.597023	0.166449	-3.58683	0.000334722	0.0253248	No	Unchanged
CYSTM1	796.914	-0.594301	0.168044	-3.53658	0.000405337	0.0294943	No	Unchanged
RAB20	506.597	-0.589743	0.159258	-3.70307	0.000213007	0.0175086	Yes	Unchanged
GALNT1	1916.98	-0.589733	0.116795	-5.04929	4.43448e-07	9.52412e-05	Yes	Unchanged
LOC102087784 (Clcn5)	844.575	-0.586805	0.154521	-3.79758	0.000146113	0.013058	No	Down
ST8SIA3	14.4628	-0.586017	0.15539	-3.77127	0.000162417	0.0140512	No	Unchanged
CHST10	979.48	-0.585476	0.162646	-3.59969	0.000318593	0.0246181	No	Up
CTSA	4504.21	-0.585073	0.137926	-4.24192	2.21614e-05	0.00289315	No	Unchanged
MITF	1282.1	-0.579495	0.144674	-4.00552	6.1881e-05	0.00680998	Yes	Up
TECPR1	830.435	-0.578159	0.146661	-3.94216	8.07523e-05	0.00846691	Yes	Unchanged
DIP2C	626.059	-0.574486	0.162291	-3.53984	0.000400369	0.0294943	Yes	Unchanged
LSS	2208.71	-0.573988	0.145235	-3.95213	7.74585e-05	0.00818601	No	Unchanged
ADIPOR2	4815.06	-0.572229	0.131841	-4.34031	1.42284e-05	0.00205941	No	Unchanged
ARL10	258.598	-0.570927	0.167308	-3.41243	0.00064386	0.0428375	No	Unchanged
ABCB5	69.2839	-0.568402	0.167795	-3.38747	0.000705407	0.0453778	Yes	Unchanged
PIKFYVE	1439.33	-0.564438	0.149389	-3.77831	0.000157899	0.0138327	No	Unchanged
ABHD2	1998.25	-0.559166	0.150456	-3.71647	0.000202029	0.0168139	No	Unchanged
HS1BP3	548.665	-0.558507	0.111612	-5.00399	5.61543e-07	0.000116836	Yes	Unchanged
TMSB4X	26744.5	-0.534152	0.132132	-4.04256	5.28697e-05	0.00606908	No	Unchanged
LOC102090192 (Psca)	10.9608	-0.526487	0.150489	-3.4985	0.000467882	0.0327053	No	Unchanged
TIMP2	2210.99	-0.524584	0.127298	-4.12092	3.77362e-05	0.00461005	No	Unchanged
EGLN3	376.782	-0.520372	0.149837	-3.47293	0.000514819	0.0357048	Yes	Up
KIAA0586	1153.63	-0.517055	0.122443	-4.22283	2.41259e-05	0.00311903	No	Unchanged
CAT	1326.8	-0.507468	0.138851	-3.65476	0.000257425	0.020775	Yes	Unchanged
HPS6	1560.93	-0.507269	0.124635	-4.07003	4.70069e-05	0.00553933	No	Unchanged
CLCN3	1692.65	-0.506887	0.13322	-3.80488	0.000141874	0.0128517	No	Unchanged
DPYSL2	1437.56	-0.497354	0.107086	-4.64445	3.40977e-06	0.000589669	Yes	Unchanged
LOC102095443 (Cecr5)	325.696	-0.493566	0.140718	-3.50749	0.00045236	0.0319232	No	Up
APOH	153.182	-0.485915	0.144107	-3.37191	0.000746478	0.0473338	No	Unchanged
ADCK3	1669.39	-0.484632	0.134022	-3.61605	0.00029913	0.0238516	No	Unchanged
CLIV_00000230	355.689	-0.478085	0.136195	-3.51028	0.000447629	0.0319232	ND	ND
NARF	1014.49	-0.475937	0.108218	-4.39793	1.09286e-05	0.00169215	No	Unchanged
PAPSS1	2830.09	-0.472924	0.13485	-3.50705	0.0004531	0.0319232	Yes	Down
ATL1	1289.96	-0.471904	0.118291	-3.98934	6.62563e-05	0.00723171	Yes	Unchanged
ZFAND2B	759.17	-0.461097	0.134397	-3.43086	0.000601664	0.0402601	No	Unchanged
SPG21	2526.34	-0.459107	0.114093	-4.02397	5.72241e-05	0.00645759	No	Unchanged
PLEKHG1	1106.24	-0.456166	0.126725	-3.59964	0.000318653	0.0246181	Yes	Unchanged
GSN	7035.45	-0.439878	0.122417	-3.59328	0.000326542	0.024847	Yes	Unchanged
LOC102085181 (Naga)	545.198	-0.438696	0.126617	-3.46474	0.000530742	0.0364297	No	Unchanged
SCAF11	1463.03	-0.432318	0.128375	-3.36761	0.000758221	0.0478505	Yes	Unchanged
TRUB1	355.964	-0.427426	0.120794	-3.53847	0.000402456	0.0294943	No	Unchanged
PARN	925.831	-0.425589	0.109966	-3.87021	0.000108744	0.0105696	Yes	Unchanged
PIK3R4	1127.42	-0.416373	0.107863	-3.86019	0.000113299	0.0106999	Yes	Unchanged
LOC102098718 (Armh3)	1862.98	-0.408963	0.113813	-3.59329	0.000326529	0.024847	No	Unchanged
GPM6B	2781.56	-0.397008	0.109367	-3.63004	0.000283376	0.0227315	Yes	Up
PLOD1	3365.77	-0.37377	0.106859	-3.4978	0.000469113	0.0327053	No	Unchanged
METTL14	1495.22	0.364799	0.105097	3.47107	0.000518387	0.035766	Yes	Unchanged
TPD52	2668.68	0.433058	0.127158	3.40568	0.000660005	0.0432937	No	Up
CDH6	13.0279	0.583781	0.169978	3.43446	0.00059374	0.0399305	No	Up
CNTN2	38.7987	0.585695	0.173573	3.37434	0.000739942	0.0472065	No	Unchanged
LOC102093594	30.8618	0.587515	0.170199	3.45194	0.000556579	0.0376213	ND	ND
MYLK	292.372	0.626073	0.183557	3.41077	0.00064779	0.0428375	No	Unchanged
CUBN	43.4856	0.642462	0.182601	3.51839	0.000434168	0.0312507	Yes	Down
LOC102086991	29.0608	0.645439	0.189957	3.39781	0.000679288	0.0441239	ND	ND
KCNIP1	60.928	0.64805	0.191101	3.39113	0.000696051	0.0449933	No	Unchanged
HEY1	223.443	0.66036	0.175773	3.7569	0.000172032	0.0146845	No	Unchanged
SLC1A4	1693.66	0.664642	0.19249	3.45287	0.000554658	0.0376213	No	Unchanged
LOC102091344	55.3319	0.684053	0.1701	4.02148	5.78339e-05	0.00647157	ND	ND
CP	40.8844	0.686783	0.195157	3.51913	0.000432959	0.0312507	Yes	Unchanged
GSG1L	49.4725	0.700292	0.16921	4.13861	3.49416e-05	0.00431389	No	Unchanged
CALB2	275.274	0.738342	0.172308	4.28502	1.82726e-05	0.00250844	No	Unchanged
KCNK2	20.9715	0.739471	0.163532	4.52188	6.12936e-06	0.000995348	Yes	Unchanged
SEMA3D	88.939	0.742309	0.189559	3.91597	9.00409e-05	0.00922296	Yes	Unchanged
LOC102083874	29.3559	0.769856	0.194122	3.96585	7.31358e-05	0.00781683	ND	ND
ST8SIA1	35.8193	0.77068	0.191146	4.03188	5.53318e-05	0.00629742	Yes	Unchanged
COL8A1	202.545	0.79094	0.194911	4.05795	4.95054e-05	0.00573229	Yes	Down
NELL2	204.301	0.79094	0.194906	4.05806	4.94828e-05	0.00573229	Yes	Unchanged
CTGF	371.632	0.820177	0.189504	4.32802	1.50454e-05	0.00213133	Yes	Up
IL13RA2	81.7085	0.835313	0.190074	4.39466	1.10944e-05	0.00169809	No	Unchanged
SCIN	1337.32	0.849338	0.171505	4.95226	7.33573e-07	0.000145795	No	Unchanged
FLT3	43.8499	1.30971	0.191588	6.83608	8.13884e-12	3.28415e-09	No	Unchanged
