# Supplementary material for: SOX10 regulates multiple genes to direct eumelanin versus pheomelanin production in domestic rock pigeon
Source: Pigment Cell Melanoma Res. 2019 Mar 21;32(5):634–42. doi: 10.1111/pcmr.12778 (PMC6850303; doi:10.1111/pcmr.12778)
Supplement: Supplementary file 5 [file PCMR-32-634-s005.xlsx]

## Sheet: BindingsitesCombined
Putative SOX10 binding sites identified by TFBStools. Coordinates relative to TSS.
Gene	start	end	score	strand	pvalue	padj
Tyrp1	-200	-210	12.0896	+	0.0001	0.000149451
	-280	-290	10.8334	+	0.0003	0.000329032
Slc24a5	-1717	-1707	11.8589	+	0	0
	-229	-219	12.3926	+	0	0
	-413	-403	14.1219	-	0	0
	363	373	9.0719	-	0	0
Nr4a3	-1377	-1367	9.35295	+	0.0001	0.000149451
Pmel	81	91	10.09	-	0	0
Kiaa1107	-588	-598	11.8179	+	0.0002	0.000259048
	-120	-130	12.3926	-	0.0001	0.000149451
	-828	-838	10.731	-	0.0003	0.000329032
	-1514	-1524	12.9055	-	0.0001	0.000149451
Gatm	-1988	-1978	10.0971	+	0.0004	0.000409023
Loc102090248	395	385	12.0446	+	0	0
	-763	-773	11.6375	+	0.0001	0.000149451
	-1517	-1527	10.4554	+	0.0002	0.000259048
	-1230	-1240	12.6013	-	0	0
	-1280	-1290	13.7568	-	0	0
Gmpr	318	308	12.0332	+	0	0
	-146	-156	11.9303	-	0	0
	-1341	-1351	10.9083	-	0	0
	-1625	-1635	13.1486	-	0	0
Loc102092657	29	39	9.74535	+	0.0004	0.000409023
	-1828	-1818	9.55758	-	0.0004	0.000409023
Ncald	-1563	-1553	13.8479	-	0	0
	610	620	12.6732	-	0.0001	0.000149451
Nol4	430	440	10.536	-	0.0003	0.000329032
Hpgd5	-1723	-1713	11.5905	+	0.0003	0.000329032
	-698	-688	9.81531	+	0.0005	0.000503704
	-451	-441	11.8436	+	0.0003	0.000329032
	231	241	10.9214	+	0.0004	0.000409023
	-713	-703	11.0897	-	0.0004	0.000409023
	-632	-622	11.4428	-	0.0003	0.000329032
	-464	-454	11.6711	-	0.0003	0.000329032
Glt1d1	-1974	-1964	12.6711	-	0.0001	0.000149451
	-237	-227	10.3083	-	0.0002	0.000259048
	845	855	13.3792	-	0	0
Edil3	743	733	12.3348	+	0.0001	0.000149451
	-102	-112	13.8841	+	0	0
	-421	-431	13.8509	+	0	0
	839	829	13.5711	-	0	0
	372	362	11.33	-	0.0003	0.000329032
Pacsin3	-1083	-1073	11.1794	+	0.0001	0.000149451
	588	598	11.715	-	0	0
Espn	-905	-915	11.212	+	0.0001	0.000149451
Kcnk5	885	895	11.4553	+	0	0
	-1895	-1885	10.6738	-	0	0
	-1690	-1680	12.2276	-	0	0
Plekhd1	465	455	12.0396	+	0.0001	0.000149451
Ankh	694	684	10.925	+	0.0002	0.000259048
	-289	-299	13.2398	+	0	0
	-1196	-1206	9.72368	-	0.0004	0.000409023
Loc102098626	555	545	14.1883	+	0	0
	-114	-124	11.9471	+	0.0001	0.000149451
	-149	-159	11.4301	+	0.0003	0.000329032
	-1355	-1365	13.8623	+	0	0
	-1536	-1546	12.2973	+	0.0001	0.000149451
	-1642	-1652	10.7904	+	0.0003	0.000329032
	-285	-295	11.4586	-	0.0002	0.000259048
CLIV_00000038	780	770	13.7815	+	0	0
	175	165	11.8814	+	0.0001	0.000149451
Tbx2
Gjb1	-500	-510	10.6738	-	0.0001	0.000149451
	-1562	-1572	12.917	-	0	0
Etnppl	-906	-896	9.73186	+	0.0003	0.000329032
	307	317	10.6441	+	0.0003	0.000329032
	-489	-479	13.8479	-	0	0
Tmem63c	-1666	-1656	11.1794	+	0.0002	0.000259048
	-1364	-1354	10.1938	+	0.0002	0.000259048
	-231	-221	12.1344	+	0.0002	0.000259048
	-1866	-1856	13.4756	-	0.0001	0.000149451
Tmem246	993	983	10.0346	+	0.0001	0.000149451
	978	968	11.0682	+	0.0001	0.000149451
	-509	-519	12.3074	-	0.0001	0.000149451
PPm1h	-453	-443	10.7204	+	0.0003	0.000329032
	266	276	9.64204	+	0.0003	0.000329032
	439	449	9.24312	-	0.0003	0.000329032
	871	881	14.1883	-	0	0
Brinp1	-1679	-1669	10.6772	+	0.0004	0.000409023
LOC102086142	-1050	-1040	11.3641	+	0.0001	0.000149451
	-345	-335	11.3065	+	0.0001	0.000149451
	-1801	-1791	10.9119	-	0.0001	0.000149451
RAsgrp3	-1841	-1831	10.9349	+	0.0003	0.000329032
	490	500	9.4585	+	0.0003	0.000329032
	-1822	-1812	10.925	-	0.0003	0.000329032
	-510	-500	11.4637	-	0.0003	0.000329032
	-208	-198	13.7454	-	0.0001	0.000149451
Pth1r	-565	-575	10.464	+	0	0
	-339	-349	11.4364	-	0	0
Loc102085307	-1162	-1152	10.3193	+	0.0002	0.000259048
	-890	-880	11.4696	-	0	0
	-568	-558	11.4147	-	0	0
	840	850	12.0896	-	0	0
Ampd1
Slc17a9	-214	-224	13.7568	+	0	0
	-777	-787	12.2609	+	0.0001	0.000149451
Psph	-888	-878	12.8721	+	0	0
Rps6ka2	-1335	-1325	13.2398	+	0.0001	0.000149451
	-433	-423	12.2609	+	0.0002	0.000259048
	-89	-79	11.5764	+	0.0004	0.000409023
	432	442	10.0804	-	0.0007	0.0007
Dscam	-1903	-1893	10.6678	+	0	0
	-1211	-1201	13.7568	+	0	0
	124	134	11.018	+	0	0
	-1584	-1574	11.4266	-	0	0
	-573	-563	14.2581	-	0	0
Layn	-997	-1007	11.1953	-	0	0
Rxrg	-906	-916	10.737	+	0	0
	-1910	-1920	11.9841	+	0	0
	-623	-633	11.4553	-	0	0
	-1862	-1872	10.1422	-	0	0
Kif24	-883	-873	12.6732	+	0	0
	555	565	11.505	+	0	0
	983	993	10.8294	+	0	0
	-529	-519	10.6589	-	0.0001	0.000149451
	23	33	11.1863	-	0	0
	863	873	13.6469	-	0	0
Loc10209361	-1377	-1387	13.3828	+	0	0
	801	791	11.6428	-	0.0002	0.000259048
	-2	-12	13.2049	-	0	0
Plce1	-200	-210	13.0388	+	0.0001	0.000149451
	-257	-267	14.3535	+	0	0
	-854	-864	12.3928	+	0.0001	0.000149451
	-1548	-1558	12.1697	+	0.0001	0.000149451
	-1756	-1766	14.1219	+	0	0
Bche	-907	-917	12.8721	+	0	0
	743	733	11.1823	-	0.0001	0.000149451
	312	302	11.422	-	0	0
	-164	-174	13.3792	-	0	0
	-529	-539	11.2189	-	0	0
Atp2b2	-1450	-1440	9.62567	+	0.0005	0.000503704
	519	529	10.8064	+	0.0004	0.000409023
	-998	-988	11.3185	-	0.0002	0.000259048
Hacd1	-1401	-1391	14.1883	+	0	0
	743	753	13.0456	+	0.0001	0.000149451
Flt3	-1606	-1596	12.252	+	0.0001	0.000149451
	714	724	11.0825	+	0.0002	0.000259048
	219	229	10.819	-	0.0002	0.000259048
